# Supplementary material for: Vertebral morphometrics and lung structure in non-avian dinosaurs
Source: R Soc Open Sci. 2018 Oct 24;5(10):180983. doi: 10.1098/rsos.180983 (PMC6227937; doi:10.1098/rsos.180983)
Supplement: Supplementary Information [file rsos180983supp3.zip]

Archive with 6 entries (5 files):
- Supplementary Info Proof/
- Supplementary Info Proof/RSOS Brocklehurst et al Classifiers.csv
- Supplementary Info Proof/RSOS Brocklehurst et al Landmarks.txt
- Supplementary Info Proof/RSOS Brocklehurst et al Rcode.r
- Supplementary Info Proof/RSOS Supplementary Material Methods.docx
- Supplementary Info Proof/RSOS Supplementary Material Tables.docx
