# Supplementary material for: Vertebral morphometrics and lung structure in non-avian dinosaurs
Source: R Soc Open Sci. 2018 Oct 24;5(10):180983. doi: 10.1098/rsos.180983 (PMC6227937; doi:10.1098/rsos.180983)
Supplement: Supplementary Information [file rsos180983supp3.zip › Supplementary Info Proof/RSOS Brocklehurst et al Classifiers.csv]

ID	Group	Class	Superorder	Order	Family	Genus	Vert	TotalVerts	Vert%	Furrowed?
Alligator_ESCTStumpy_V01.png	Crocodylia	Reptilia	Crocodylia	Crocodylia	Alligatoridae	Alligator	1	14	0.071428571	Croc_furrowed
Alligator_ESCTStumpy_V02.png	Crocodylia	Reptilia	Crocodylia	Crocodylia	Alligatoridae	Alligator	2	14	0.142857143	Croc_furrowed
Alligator_ESCTStumpy_V03.png	Crocodylia	Reptilia	Crocodylia	Crocodylia	Alligatoridae	Alligator	3	14	0.214285714	Croc_smooth
Alligator_ESCTStumpy_V04.png	Crocodylia	Reptilia	Crocodylia	Crocodylia	Alligatoridae	Alligator	4	14	0.285714286	Croc_smooth
Alligator_ESCTStumpy_V05.png	Crocodylia	Reptilia	Crocodylia	Crocodylia	Alligatoridae	Alligator	5	14	0.357142857	Croc_smooth
Alligator_ESCTStumpy_V06.png	Crocodylia	Reptilia	Crocodylia	Crocodylia	Alligatoridae	Alligator	6	14	0.428571429	Croc_smooth
Alligator_ESCTStumpy_V07.png	Crocodylia	Reptilia	Crocodylia	Crocodylia	Alligatoridae	Alligator	7	14	0.5	Croc_smooth
Alligator_ESCTStumpy_V08.png	Crocodylia	Reptilia	Crocodylia	Crocodylia	Alligatoridae	Alligator	8	14	0.571428571	Croc_smooth
Alligator_ESCTStumpy_V09.png	Crocodylia	Reptilia	Crocodylia	Crocodylia	Alligatoridae	Alligator	9	14	0.642857143	Croc_smooth
Alligator_ESCTStumpy_V10.png	Crocodylia	Reptilia	Crocodylia	Crocodylia	Alligatoridae	Alligator	10	14	0.714285714	Croc_smooth
Alligator_ESCTStumpy_V11.png	Crocodylia	Reptilia	Crocodylia	Crocodylia	Alligatoridae	Alligator	11	14	0.785714286	Croc_smooth
Alligator_ESCTStumpy_V12.png	Crocodylia	Reptilia	Crocodylia	Crocodylia	Alligatoridae	Alligator	12	14	0.857142857	Croc_smooth
Caiman_ESCTSpecCaiman1_V01.png	Crocodylia	Reptilia	Crocodylia	Crocodylia	Alligatoridae	Caiman	1	15	0.066666667	Croc_furrowed
Caiman_ESCTSpecCaiman1_V02.png	Crocodylia	Reptilia	Crocodylia	Crocodylia	Alligatoridae	Caiman	2	15	0.133333333	Croc_furrowed
Caiman_ESCTSpecCaiman1_V03_mirrored.tif	Crocodylia	Reptilia	Crocodylia	Crocodylia	Alligatoridae	Caiman	3	15	0.2	Croc_smooth
Caiman_ESCTSpecCaiman1_V04.png	Crocodylia	Reptilia	Crocodylia	Crocodylia	Alligatoridae	Caiman	4	15	0.266666667	Croc_smooth
Caiman_ESCTSpecCaiman1_V05.png	Crocodylia	Reptilia	Crocodylia	Crocodylia	Alligatoridae	Caiman	5	15	0.333333333	Croc_smooth
Caiman_ESCTSpecCaiman1_V06.png	Crocodylia	Reptilia	Crocodylia	Crocodylia	Alligatoridae	Caiman	6	15	0.4	Croc_smooth
Caiman_ESCTSpecCaiman1_V07.png	Crocodylia	Reptilia	Crocodylia	Crocodylia	Alligatoridae	Caiman	7	15	0.466666667	Croc_smooth
Caiman_ESCTSpecCaiman1_V08.png	Crocodylia	Reptilia	Crocodylia	Crocodylia	Alligatoridae	Caiman	8	15	0.533333333	Croc_smooth
Caiman_ESCTSpecCaiman1_V09.png	Crocodylia	Reptilia	Crocodylia	Crocodylia	Alligatoridae	Caiman	9	15	0.6	Croc_smooth
Caiman_ESCTSpecCaiman1_V10.png	Crocodylia	Reptilia	Crocodylia	Crocodylia	Alligatoridae	Caiman	10	15	0.666666667	Croc_smooth
Caiman_ESCTSpecCaiman1_V11.png	Crocodylia	Reptilia	Crocodylia	Crocodylia	Alligatoridae	Caiman	11	15	0.733333333	Croc_smooth
Caiman_ESCTSpecCaiman1_V12.png	Crocodylia	Reptilia	Crocodylia	Crocodylia	Alligatoridae	Caiman	12	15	0.8	Croc_smooth
Caiman_ESCTSpecCaiman1_V13.png	Crocodylia	Reptilia	Crocodylia	Crocodylia	Alligatoridae	Caiman	13	15	0.866666667	Croc_smooth
Caiman_ESCTSpecCaiman1_V14.png	Crocodylia	Reptilia	Crocodylia	Crocodylia	Alligatoridae	Caiman	14	15	0.933333333	Croc_smooth
Caiman_ESCTSpecCaiman1_V15.png	Crocodylia	Reptilia	Crocodylia	Crocodylia	Alligatoridae	Caiman	15	15	1	Croc_smooth
Croc_Crocodilus_americanus_UMZC_R6062_T00_D2_final_A.tif	Crocodylia	Reptilia	Crocodylia	Crocodylia	Crocodylidae	Crocodylus	0	14	0	Croc_furrowed
Croc_Crocodilus_americanus_UMZC_R6062_T01_D3_final_A.tif	Crocodylia	Reptilia	Crocodylia	Crocodylia	Crocodylidae	Crocodylus	1	14	0.071428571	Croc_furrowed
Croc_Crocodilus_americanus_UMZC_R6062_T02_D4_final_A.tif	Crocodylia	Reptilia	Crocodylia	Crocodylia	Crocodylidae	Crocodylus	2	14	0.142857143	Croc_furrowed
Croc_Crocodilus_americanus_UMZC_R6062_T03_D5_final_A.tif	Crocodylia	Reptilia	Crocodylia	Crocodylia	Crocodylidae	Crocodylus	3	14	0.214285714	Croc_smooth
Croc_Crocodilus_americanus_UMZC_R6062_T04_D6_final_A.tif	Crocodylia	Reptilia	Crocodylia	Crocodylia	Crocodylidae	Crocodylus	4	14	0.285714286	Croc_smooth
Croc_Crocodilus_americanus_UMZC_R6062_T05_D7D8_final_A.tif	Crocodylia	Reptilia	Crocodylia	Crocodylia	Crocodylidae	Crocodylus	5	14	0.357142857	Croc_smooth
Croc_Crocodilus_americanus_UMZC_R6062_T06_D9_final_A.tif	Crocodylia	Reptilia	Crocodylia	Crocodylia	Crocodylidae	Crocodylus	6	14	0.428571429	Croc_smooth
Croc_Crocodilus_americanus_UMZC_R6062_T07_D10_final_A.tif	Crocodylia	Reptilia	Crocodylia	Crocodylia	Crocodylidae	Crocodylus	7	14	0.5	Croc_smooth
Croc_Crocodilus_americanus_UMZC_R6062_T08_D11_final_A.tif	Crocodylia	Reptilia	Crocodylia	Crocodylia	Crocodylidae	Crocodylus	8	14	0.571428571	Croc_smooth
Croc_Crocodilus_americanus_UMZC_R6062_T09_D12_final_A.tif	Crocodylia	Reptilia	Crocodylia	Crocodylia	Crocodylidae	Crocodylus	9	14	0.642857143	Croc_smooth
Croc_Crocodilus_americanus_UMZC_R6062_T10_D13_final_A.tif	Crocodylia	Reptilia	Crocodylia	Crocodylia	Crocodylidae	Crocodylus	10	14	0.714285714	Croc_smooth
Croc_Crocodilus_americanus_UMZC_R6063_L1_final_A.tif	Crocodylia	Reptilia	Crocodylia	Crocodylia	Crocodylidae	Crocodylus	11	14	0.785714286	Croc_smooth
Croc_Crocodilus_americanus_UMZC_R6063_L2_final_A.tif	Crocodylia	Reptilia	Crocodylia	Crocodylia	Crocodylidae	Crocodylus	12	14	0.857142857	Croc_smooth
Croc_Crocodilus_americanus_UMZC_R6063_L3_final_A.tif	Crocodylia	Reptilia	Crocodylia	Crocodylia	Crocodylidae	Crocodylus	13	14	0.928571429	Croc_smooth
Croc_Crocodilus_americanus_UMZC_R6063_L4_final_A.tif	Crocodylia	Reptilia	Crocodylia	Crocodylia	Crocodylidae	Crocodylus	14	14	1	Croc_smooth
Croc_Gavialis_gangeticus_UMZC_R5783_D01_final_A01.png	Crocodylia	Reptilia	Crocodylia	Crocodylia	Gavialidae	Gavialis	1	15	0.066666667	Croc_furrowed
Croc_Gavialis_gangeticus_UMZC_R5783_D02_final_A02.png	Crocodylia	Reptilia	Crocodylia	Crocodylia	Gavialidae	Gavialis	2	15	0.133333333	Croc_furrowed
Croc_Gavialis_gangeticus_UMZC_R5783_D03_final_A03.png	Crocodylia	Reptilia	Crocodylia	Crocodylia	Gavialidae	Gavialis	3	15	0.2	Croc_furrowed
Croc_Gavialis_gangeticus_UMZC_R5783_D04_final_A04.png	Crocodylia	Reptilia	Crocodylia	Crocodylia	Gavialidae	Gavialis	4	15	0.266666667	Croc_smooth
Croc_Gavialis_gangeticus_UMZC_R5783_D05_final_A05.png	Crocodylia	Reptilia	Crocodylia	Crocodylia	Gavialidae	Gavialis	5	15	0.333333333	Croc_smooth
Croc_Gavialis_gangeticus_UMZC_R5783_D06_final_A06.png	Crocodylia	Reptilia	Crocodylia	Crocodylia	Gavialidae	Gavialis	6	15	0.4	Croc_smooth
Croc_Gavialis_gangeticus_UMZC_R5783_D07_final_A07.png	Crocodylia	Reptilia	Crocodylia	Crocodylia	Gavialidae	Gavialis	7	15	0.466666667	Croc_smooth
Croc_Gavialis_gangeticus_UMZC_R5783_D08_final_A08.png	Crocodylia	Reptilia	Crocodylia	Crocodylia	Gavialidae	Gavialis	8	15	0.533333333	Croc_smooth
Croc_Gavialis_gangeticus_UMZC_R5783_D09_final_A09.png	Crocodylia	Reptilia	Crocodylia	Crocodylia	Gavialidae	Gavialis	9	15	0.6	Croc_smooth
Croc_Gavialis_gangeticus_UMZC_R5783_D10_final_A10.png	Crocodylia	Reptilia	Crocodylia	Crocodylia	Gavialidae	Gavialis	10	15	0.666666667	Croc_smooth
Croc_Gavialis_gangeticus_UMZC_R5783_D11_final_A11.png	Crocodylia	Reptilia	Crocodylia	Crocodylia	Gavialidae	Gavialis	11	15	0.733333333	Croc_smooth
Croc_Gavialis_gangeticus_UMZC_R5783_D12_final_A12.png	Crocodylia	Reptilia	Crocodylia	Crocodylia	Gavialidae	Gavialis	12	15	0.8	Croc_smooth
Croc_Gavialis_gangeticus_UMZC_R5783_D13_final_A13.png	Crocodylia	Reptilia	Crocodylia	Crocodylia	Gavialidae	Gavialis	13	15	0.866666667	Croc_smooth
Croc_Gavialis_gangeticus_UMZC_R5783_D14_final_A14.png	Crocodylia	Reptilia	Crocodylia	Crocodylia	Gavialidae	Gavialis	14	15	0.933333333	Croc_smooth
Croc_Gavialis_gangeticus_UMZC_R5783_D15_final_A15.png	Crocodylia	Reptilia	Crocodylia	Crocodylia	Gavialidae	Gavialis	15	15	1	Croc_smooth
Anser_anser_BMNH_1930324208_V01.png	Aves	Aves	Galloanseriformes	Anseriformes	Anatidae	Anser	1	5	0.2	Bird_furrowed
Anser_anser_BMNH_1930324208_V02.png	Aves	Aves	Galloanseriformes	Anseriformes	Anatidae	Anser	2	5	0.4	Bird_furrowed
Anser_anser_BMNH_1930324208_V03.png	Aves	Aves	Galloanseriformes	Anseriformes	Anatidae	Anser	3	5	0.6	Bird_furrowed
Anser_anser_BMNH_1930324208_V04.png	Aves	Aves	Galloanseriformes	Anseriformes	Anatidae	Anser	4	5	0.8	Bird_furrowed
Anser_anser_BMNH_1930324208_V05.png	Aves	Aves	Galloanseriformes	Anseriformes	Anatidae	Anser	5	5	1	Bird_furrowed
Aptenodytes_patagonicus_NMS_199812_V1_final_V01.png	Aves	Aves	Aequorlitornithes	Sphenisciformes	Spheniscidae	Aptenodytes	0	7	0	Bird_furrowed
Aptenodytes_patagonicus_NMS_199812_V1_final_V02.png	Aves	Aves	Aequorlitornithes	Sphenisciformes	Spheniscidae	Aptenodytes	1	7	0.142857143	Bird_furrowed
Aptenodytes_patagonicus_NMS_199812_V1_final_V03.png	Aves	Aves	Aequorlitornithes	Sphenisciformes	Spheniscidae	Aptenodytes	2	7	0.285714286	Bird_furrowed
Aptenodytes_patagonicus_NMS_199812_V1_final_V04.png	Aves	Aves	Aequorlitornithes	Sphenisciformes	Spheniscidae	Aptenodytes	3	7	0.428571429	Bird_furrowed
Aptenodytes_patagonicus_NMS_199812_V1_final_V05.png	Aves	Aves	Aequorlitornithes	Sphenisciformes	Spheniscidae	Aptenodytes	4	7	0.571428571	Bird_furrowed
Aptenodytes_patagonicus_NMS_199812_V1_final_V06.png	Aves	Aves	Aequorlitornithes	Sphenisciformes	Spheniscidae	Aptenodytes	5	7	0.714285714	Bird_furrowed
Aptenodytes_patagonicus_NMS_199812_V1_final_V07.png	Aves	Aves	Aequorlitornithes	Sphenisciformes	Spheniscidae	Aptenodytes	6	7	0.857142857	Bird_furrowed
Aptenodytes_patagonicus_NMS_199812_V1_final_V08.png	Aves	Aves	Aequorlitornithes	Sphenisciformes	Spheniscidae	Aptenodytes	7	7	1	Bird_furrowed
Apteryx_hastii_UMZC_378p00.png	Aves	Aves	Palaeognathae	Apterygiformes	Apterygidae	Apteryx	0	6	0	Bird_furrowed
Apteryx_hastii_UMZC_378p01.png	Aves	Aves	Palaeognathae	Apterygiformes	Apterygidae	Apteryx	1	6	0.166666667	Bird_furrowed
Apteryx_hastii_UMZC_378p02.png	Aves	Aves	Palaeognathae	Apterygiformes	Apterygidae	Apteryx	2	6	0.333333333	Bird_furrowed
Apteryx_hastii_UMZC_378p03.png	Aves	Aves	Palaeognathae	Apterygiformes	Apterygidae	Apteryx	3	6	0.5	Bird_furrowed
Apteryx_hastii_UMZC_378p04.png	Aves	Aves	Palaeognathae	Apterygiformes	Apterygidae	Apteryx	4	6	0.666666667	Bird_furrowed
Apteryx_hastii_UMZC_378p05.png	Aves	Aves	Palaeognathae	Apterygiformes	Apterygidae	Apteryx	5	6	0.833333333	Bird_furrowed
Apteryx_hastii_UMZC_378p06.png	Aves	Aves	Palaeognathae	Apterygiformes	Apterygidae	Apteryx	6	6	1	Bird_furrowed
Aquila_chrysaetos_NMS_DB16301_V01.png	Aves	Aves	Inopinaves	Accipitriformes	Accipitridae	Aquila	0	5	0	Bird_furrowed
Aquila_chrysaetos_NMS_DB16301_V02.png	Aves	Aves	Inopinaves	Accipitriformes	Accipitridae	Aquila	1	5	0.2	Bird_furrowed
Aquila_chrysaetos_NMS_DB16301_V03.png	Aves	Aves	Inopinaves	Accipitriformes	Accipitridae	Aquila	2	5	0.4	Bird_furrowed
Aquila_chrysaetos_NMS_DB16301_V04.png	Aves	Aves	Inopinaves	Accipitriformes	Accipitridae	Aquila	3	5	0.6	Bird_furrowed
Aquila_chrysaetos_NMS_DB16301_V05.png	Aves	Aves	Inopinaves	Accipitriformes	Accipitridae	Aquila	4	5	0.8	Bird_furrowed
Aquila_chrysaetos_NMS_DB16301_V06.png	Aves	Aves	Inopinaves	Accipitriformes	Accipitridae	Aquila	5	5	1	Bird_furrowed
Ardea_cinera_BMNH_S2013.1.17_V01.png	Aves	Aves	Aequorlitornithes	Pelecaniformes	Ardeidae	Ardea	1	5	0.2	Bird_furrowed
Ardea_cinera_BMNH_S2013.1.17_V02.png	Aves	Aves	Aequorlitornithes	Pelecaniformes	Ardeidae	Ardea	2	5	0.4	Bird_furrowed
Ardea_cinera_BMNH_S2013.1.17_V03.png	Aves	Aves	Aequorlitornithes	Pelecaniformes	Ardeidae	Ardea	3	5	0.6	Bird_furrowed
Ardea_cinera_BMNH_S2013.1.17_V04.png	Aves	Aves	Aequorlitornithes	Pelecaniformes	Ardeidae	Ardea	4	5	0.8	Bird_furrowed
Ardea_cinera_BMNH_S2013.1.17_V05.png	Aves	Aves	Aequorlitornithes	Pelecaniformes	Ardeidae	Ardea	5	5	1	Bird_furrowed
Balaeniceps_rex_BMNH_19011020157_V00.png	Aves	Aves	Aequorlitornithes	Pelecaniformes	Balaenicipitidae	Balaeniceps	0	4	0	Bird_furrowed
Balaeniceps_rex_BMNH_19011020157_V01.png	Aves	Aves	Aequorlitornithes	Pelecaniformes	Balaenicipitidae	Balaeniceps	1	4	0.25	Bird_furrowed
Balaeniceps_rex_BMNH_19011020157_V02.png	Aves	Aves	Aequorlitornithes	Pelecaniformes	Balaenicipitidae	Balaeniceps	2	4	0.5	Bird_furrowed
Balaeniceps_rex_BMNH_19011020157_V03.png	Aves	Aves	Aequorlitornithes	Pelecaniformes	Balaenicipitidae	Balaeniceps	3	4	0.75	Bird_furrowed
Balaeniceps_rex_BMNH_19011020157_V04.png	Aves	Aves	Aequorlitornithes	Pelecaniformes	Balaenicipitidae	Balaeniceps	4	4	1	Bird_furrowed
Bubo_bubo_BMNH_1930-3-24-283_V00.png	Aves	Aves	Inopinaves	Strigiformes	Strigidae	Bubo	0	4	0	Bird_furrowed
Bubo_bubo_BMNH_1930-3-24-283_V01.png	Aves	Aves	Inopinaves	Strigiformes	Strigidae	Bubo	1	4	0.25	Bird_furrowed
Bubo_bubo_BMNH_1930-3-24-283_V02.png	Aves	Aves	Inopinaves	Strigiformes	Strigidae	Bubo	2	4	0.5	Bird_furrowed
Bubo_bubo_BMNH_1930-3-24-283_V03.png	Aves	Aves	Inopinaves	Strigiformes	Strigidae	Bubo	3	4	0.75	Bird_furrowed
Bubo_bubo_BMNH_1930-3-24-283_V04.png	Aves	Aves	Inopinaves	Strigiformes	Strigidae	Bubo	4	4	1	Bird_furrowed
Buceros_rhinoceros_BMNH_S2015.14.2_a00.png	Aves	Aves	Inopinaves	Bucerotiformes	Bucerotidae	Buceros	0	5	0	Bird_furrowed
Buceros_rhinoceros_BMNH_S2015.14.2_a01.png	Aves	Aves	Inopinaves	Bucerotiformes	Bucerotidae	Buceros	1	5	0.2	Bird_furrowed
Buceros_rhinoceros_BMNH_S2015.14.2_a02.png	Aves	Aves	Inopinaves	Bucerotiformes	Bucerotidae	Buceros	2	5	0.4	Bird_furrowed
Buceros_rhinoceros_BMNH_S2015.14.2_a03.png	Aves	Aves	Inopinaves	Bucerotiformes	Bucerotidae	Buceros	3	5	0.6	Bird_furrowed
Buceros_rhinoceros_BMNH_S2015.14.2_a04.png	Aves	Aves	Inopinaves	Bucerotiformes	Bucerotidae	Buceros	4	5	0.8	Bird_furrowed
Buceros_rhinoceros_BMNH_S2015.14.2_a05.png	Aves	Aves	Inopinaves	Bucerotiformes	Bucerotidae	Buceros	5	5	1	Bird_furrowed
Bucorvus_abyssinicus_BMNH_S1956_V01.png	Aves	Aves	Inopinaves	Bucerotiformes	Bucorvidae	Bucorvus	1	5	0.2	Bird_furrowed
Bucorvus_abyssinicus_BMNH_S1956_V02.png	Aves	Aves	Inopinaves	Bucerotiformes	Bucorvidae	Bucorvus	2	5	0.4	Bird_furrowed
Bucorvus_abyssinicus_BMNH_S1956_V03.png	Aves	Aves	Inopinaves	Bucerotiformes	Bucorvidae	Bucorvus	3	5	0.6	Bird_furrowed
Bucorvus_abyssinicus_BMNH_S1956_V04.png	Aves	Aves	Inopinaves	Bucerotiformes	Bucorvidae	Bucorvus	4	5	0.8	Bird_furrowed
Bucorvus_abyssinicus_BMNH_S1956_V05.png	Aves	Aves	Inopinaves	Bucerotiformes	Bucorvidae	Bucorvus	5	5	1	Bird_furrowed
Calyptorhynchus_baudini_BMNH_S1973.70.1_V00.png	Aves	Aves	Inopinaves	Cacatuoidea	Cacatuidae	Calyptorhynchus	0	5	0	Bird_furrowed
Calyptorhynchus_baudini_BMNH_S1973.70.1_V01.png	Aves	Aves	Inopinaves	Cacatuoidea	Cacatuidae	Calyptorhynchus	1	5	0.2	Bird_furrowed
Calyptorhynchus_baudini_BMNH_S1973.70.1_V02.png	Aves	Aves	Inopinaves	Cacatuoidea	Cacatuidae	Calyptorhynchus	2	5	0.4	Bird_furrowed
Calyptorhynchus_baudini_BMNH_S1973.70.1_V03.png	Aves	Aves	Inopinaves	Cacatuoidea	Cacatuidae	Calyptorhynchus	3	5	0.6	Bird_furrowed
Calyptorhynchus_baudini_BMNH_S1973.70.1_V04.png	Aves	Aves	Inopinaves	Cacatuoidea	Cacatuidae	Calyptorhynchus	4	5	0.8	Bird_furrowed
Calyptorhynchus_baudini_BMNH_S1973.70.1_V05.png	Aves	Aves	Inopinaves	Cacatuoidea	Cacatuidae	Calyptorhynchus	5	5	1	Bird_furrowed
Cariama_cristata_BMNH_19031220276_V00.png	Aves	Aves	Inopinaves	Cariamiformes	Cariamidae	Cariama	0	5	0	Bird_furrowed
Cariama_cristata_BMNH_19031220276_V01.png	Aves	Aves	Inopinaves	Cariamiformes	Cariamidae	Cariama	1	5	0.2	Bird_furrowed
Cariama_cristata_BMNH_19031220276_V02.png	Aves	Aves	Inopinaves	Cariamiformes	Cariamidae	Cariama	2	5	0.4	Bird_furrowed
Cariama_cristata_BMNH_19031220276_V03.png	Aves	Aves	Inopinaves	Cariamiformes	Cariamidae	Cariama	3	5	0.6	Bird_furrowed
Cariama_cristata_BMNH_19031220276_V04.png	Aves	Aves	Inopinaves	Cariamiformes	Cariamidae	Cariama	4	5	0.8	Bird_furrowed
Cariama_cristata_BMNH_19031220276_V05.png	Aves	Aves	Inopinaves	Cariamiformes	Cariamidae	Cariama	5	5	1	Bird_furrowed
Centropus_sinenesis_parroti_BMNH_S-1973-66-128_V01.png	Aves	Aves	Columbaves	Cuculiformes	Cuculidae	Centropus	1	5	0.2	Bird_furrowed
Centropus_sinenesis_parroti_BMNH_S-1973-66-128_V02.png	Aves	Aves	Columbaves	Cuculiformes	Cuculidae	Centropus	2	5	0.4	Bird_furrowed
Centropus_sinenesis_parroti_BMNH_S-1973-66-128_V03.png	Aves	Aves	Columbaves	Cuculiformes	Cuculidae	Centropus	3	5	0.6	Bird_furrowed
Centropus_sinenesis_parroti_BMNH_S-1973-66-128_V04.png	Aves	Aves	Columbaves	Cuculiformes	Cuculidae	Centropus	4	5	0.8	Bird_furrowed
Centropus_sinenesis_parroti_BMNH_S-1973-66-128_V05.png	Aves	Aves	Columbaves	Cuculiformes	Cuculidae	Centropus	5	5	1	Bird_furrowed
Chauna_chavaria_BMNH_S195433_V01.png	Aves	Aves	Galloanseriformes	Anseriformes	Anhimidae	Chauna	1	5	0.2	Bird_furrowed
Chauna_chavaria_BMNH_S195433_V02.png	Aves	Aves	Galloanseriformes	Anseriformes	Anhimidae	Chauna	2	5	0.4	Bird_furrowed
Chauna_chavaria_BMNH_S195433_V03.png	Aves	Aves	Galloanseriformes	Anseriformes	Anhimidae	Chauna	3	5	0.6	Bird_furrowed
Chauna_chavaria_BMNH_S195433_V04.png	Aves	Aves	Galloanseriformes	Anseriformes	Anhimidae	Chauna	4	5	0.8	Bird_furrowed
Chauna_chavaria_BMNH_S195433_V05.png	Aves	Aves	Galloanseriformes	Anseriformes	Anhimidae	Chauna	5	5	1	Bird_furrowed
Ciconia_ciconia_UMZC_331A_V00.png	Aves	Aves	Aequorlitornithes	Ciconiiformes	Ciconiidae	Ciconia	0	5	0	Bird_furrowed
Ciconia_ciconia_UMZC_331A_V01.png	Aves	Aves	Aequorlitornithes	Ciconiiformes	Ciconiidae	Ciconia	1	5	0.2	Bird_furrowed
Ciconia_ciconia_UMZC_331A_V02.png	Aves	Aves	Aequorlitornithes	Ciconiiformes	Ciconiidae	Ciconia	2	5	0.4	Bird_furrowed
Ciconia_ciconia_UMZC_331A_V03.png	Aves	Aves	Aequorlitornithes	Ciconiiformes	Ciconiidae	Ciconia	3	5	0.6	Bird_furrowed
Ciconia_ciconia_UMZC_331A_V04.png	Aves	Aves	Aequorlitornithes	Ciconiiformes	Ciconiidae	Ciconia	4	5	0.8	Bird_furrowed
Ciconia_ciconia_UMZC_331A_V05.png	Aves	Aves	Aequorlitornithes	Ciconiiformes	Ciconiidae	Ciconia	5	5	1	Bird_furrowed
Coroscoba_coroscoba_BMNH_S-2002-30-1_V01.png	Aves	Aves	Galloanseriformes	Anseriformes	Anatidae	Coroscoba	1	5	0.2	Bird_furrowed
Coroscoba_coroscoba_BMNH_S-2002-30-1_V02.png	Aves	Aves	Galloanseriformes	Anseriformes	Anatidae	Coroscoba	2	5	0.4	Bird_furrowed
Coroscoba_coroscoba_BMNH_S-2002-30-1_V03.png	Aves	Aves	Galloanseriformes	Anseriformes	Anatidae	Coroscoba	3	5	0.6	Bird_furrowed
Coroscoba_coroscoba_BMNH_S-2002-30-1_V04.png	Aves	Aves	Galloanseriformes	Anseriformes	Anatidae	Coroscoba	4	5	0.8	Bird_furrowed
Coroscoba_coroscoba_BMNH_S-2002-30-1_V05.png	Aves	Aves	Galloanseriformes	Anseriformes	Anatidae	Coroscoba	5	5	1	Bird_furrowed
Diomedea_epomophora_sandfordi_BMNH_S-1974-9-1_V01.png	Aves	Aves	Aequorlitornithes	Procellariiformes	Diomedeidae	Diomedea	1	7	0.142857143	Bird_furrowed
Diomedea_epomophora_sandfordi_BMNH_S-1974-9-1_V02.png	Aves	Aves	Aequorlitornithes	Procellariiformes	Diomedeidae	Diomedea	2	7	0.285714286	Bird_furrowed
Diomedea_epomophora_sandfordi_BMNH_S-1974-9-1_V03.png	Aves	Aves	Aequorlitornithes	Procellariiformes	Diomedeidae	Diomedea	3	7	0.428571429	Bird_furrowed
Diomedea_epomophora_sandfordi_BMNH_S-1974-9-1_V04.png	Aves	Aves	Aequorlitornithes	Procellariiformes	Diomedeidae	Diomedea	4	7	0.571428571	Bird_furrowed
Diomedea_epomophora_sandfordi_BMNH_S-1974-9-1_V05.png	Aves	Aves	Aequorlitornithes	Procellariiformes	Diomedeidae	Diomedea	5	7	0.714285714	Bird_furrowed
Diomedea_epomophora_sandfordi_BMNH_S-1974-9-1_V06.png	Aves	Aves	Aequorlitornithes	Procellariiformes	Diomedeidae	Diomedea	6	7	0.857142857	Bird_furrowed
Diomedea_epomophora_sandfordi_BMNH_S-1974-9-1_V07.png	Aves	Aves	Aequorlitornithes	Procellariiformes	Diomedeidae	Diomedea	7	7	1	Bird_furrowed
Dromais_novellhandiae_UMZC_36900.png	Aves	Aves	Palaeognathae	Casuraiformes	Dromaidae	Dromaius	0	5	0	Bird_furrowed
Dromais_novellhandiae_UMZC_36901.png	Aves	Aves	Palaeognathae	Casuraiformes	Dromaidae	Dromaius	1	5	0.2	Bird_furrowed
Dromais_novellhandiae_UMZC_36902.png	Aves	Aves	Palaeognathae	Casuraiformes	Dromaidae	Dromaius	2	5	0.4	Bird_furrowed
Dromaius_novellhandiae_UMZC_36903.png	Aves	Aves	Palaeognathae	Casuraiformes	Dromaidae	Dromaius	3	5	0.6	Bird_furrowed
Dromaius_novellhandiae_UMZC_36904.png	Aves	Aves	Palaeognathae	Casuraiformes	Dromaidae	Dromaius	4	5	0.8	Bird_furrowed
Dromaius_novellhandiae_UMZC_36905.png	Aves	Aves	Palaeognathae	Casuraiformes	Dromaidae	Dromaius	5	5	1	Bird_furrowed
Fregata_aquila_BMNH_188422931_V00.png	Aves	Aves	Aequorlitornithes	Suliformes	Fregatidae	Fregata	0	5	0	Bird_furrowed
Fregata_aquila_BMNH_188422931_V01.png	Aves	Aves	Aequorlitornithes	Suliformes	Fregatidae	Fregata	1	5	0.2	Bird_furrowed
Fregata_aquila_BMNH_188422931_V02.png	Aves	Aves	Aequorlitornithes	Suliformes	Fregatidae	Fregata	2	5	0.4	Bird_furrowed
Fregata_aquila_BMNH_188422931_V03.png	Aves	Aves	Aequorlitornithes	Suliformes	Fregatidae	Fregata	3	5	0.6	Bird_furrowed
Fregata_aquila_BMNH_188422931_V04.png	Aves	Aves	Aequorlitornithes	Suliformes	Fregatidae	Fregata	4	5	0.8	Bird_furrowed
Fregata_aquila_BMNH_188422931_V05.png	Aves	Aves	Aequorlitornithes	Suliformes	Fregatidae	Fregata	5	5	1	Bird_furrowed
Fulmarus_glacialis_BMNH_1899.7.12.3_V000.png	Aves	Aves	Aequorlitornithes	Procellariiformes	Procellaridae	Fulmarus	0	5	0	Bird_furrowed
Fulmarus_glacialis_BMNH_1899.7.12.3_V001.png	Aves	Aves	Aequorlitornithes	Procellariiformes	Procellaridae	Fulmarus	1	5	0.2	Bird_furrowed
Fulmarus_glacialis_BMNH_1899.7.12.3_V002.png	Aves	Aves	Aequorlitornithes	Procellariiformes	Procellaridae	Fulmarus	2	5	0.4	Bird_furrowed
Fulmarus_glacialis_BMNH_1899.7.12.3_V003.png	Aves	Aves	Aequorlitornithes	Procellariiformes	Procellaridae	Fulmarus	3	5	0.6	Bird_furrowed
Fulmarus_glacialis_BMNH_1899.7.12.3_V004.png	Aves	Aves	Aequorlitornithes	Procellariiformes	Procellaridae	Fulmarus	4	5	0.8	Bird_furrowed
Fulmarus_glacialis_BMNH_1899.7.12.3_V005.png	Aves	Aves	Aequorlitornithes	Procellariiformes	Procellaridae	Fulmarus	5	5	1	Bird_furrowed
Haematopus_ostralegus_BMNH_1930-3-24-126_V101.png	Aves	Aves	Aequorlitornithes	Charadriiformes	Haematopodidae	Haematopus	1	6	0.166666667	Bird_furrowed
Haematopus_ostralegus_BMNH_1930-3-24-126_V102.png	Aves	Aves	Aequorlitornithes	Charadriiformes	Haematopodidae	Haematopus	2	6	0.333333333	Bird_furrowed
Haematopus_ostralegus_BMNH_1930-3-24-126_V103.png	Aves	Aves	Aequorlitornithes	Charadriiformes	Haematopodidae	Haematopus	3	6	0.5	Bird_furrowed
Haematopus_ostralegus_BMNH_1930-3-24-126_V104.png	Aves	Aves	Aequorlitornithes	Charadriiformes	Haematopodidae	Haematopus	4	6	0.666666667	Bird_furrowed
Haematopus_ostralegus_BMNH_1930-3-24-126_V105.png	Aves	Aves	Aequorlitornithes	Charadriiformes	Haematopodidae	Haematopus	5	6	0.833333333	Bird_furrowed
Haematopus_ostralegus_BMNH_1930-3-24-126_V106.png	Aves	Aves	Aequorlitornithes	Charadriiformes	Haematopodidae	Haematopus	6	6	1	Bird_furrowed
Otis_tarda_BMNH_S2010191_V01.png	Aves	Aves	Columbaves	Otidiformes	Otididae	Otis	1	5	0.2	Bird_furrowed
Otis_tarda_BMNH_S2010191_V02.png	Aves	Aves	Columbaves	Otidiformes	Otididae	Otis	2	5	0.4	Bird_furrowed
Otis_tarda_BMNH_S2010191_V03.png	Aves	Aves	Columbaves	Otidiformes	Otididae	Otis	3	5	0.6	Bird_furrowed
Otis_tarda_BMNH_S2010191_V04.png	Aves	Aves	Columbaves	Otidiformes	Otididae	Otis	4	5	0.8	Bird_furrowed
Otis_tarda_BMNH_S2010191_V05.png	Aves	Aves	Columbaves	Otidiformes	Otididae	Otis	5	5	1	Bird_furrowed
Pandion_haliaetus_BMNH_S2012181_juv-subad_V01.png	Aves	Aves	Inopinaves	Accipitriformes	Accipitridae	Pandion	1	5	0.2	Bird_furrowed
Pandion_haliaetus_BMNH_S2012181_juv-subad_V02.png	Aves	Aves	Inopinaves	Accipitriformes	Accipitridae	Pandion	2	5	0.4	Bird_furrowed
Pandion_haliaetus_BMNH_S2012181_juv-subad_V03.png	Aves	Aves	Inopinaves	Accipitriformes	Accipitridae	Pandion	3	5	0.6	Bird_furrowed
Pandion_haliaetus_BMNH_S2012181_juv-subad_V04.png	Aves	Aves	Inopinaves	Accipitriformes	Accipitridae	Pandion	4	5	0.8	Bird_furrowed
Pandion_haliaetus_BMNH_S2012181_juv-subad_V05.png	Aves	Aves	Inopinaves	Accipitriformes	Accipitridae	Pandion	5	5	1	Bird_furrowed
Podagus_strigoides_BMNH_S-1973-71-28_V01.png	Aves	Aves	Strisores	Podargiformes	Podargidae	Podargus	1	4	0.25	Bird_furrowed
Podagus_strigoides_BMNH_S-1973-71-28_V02.png	Aves	Aves	Strisores	Podargiformes	Podargidae	Podargus	2	4	0.5	Bird_furrowed
Podagus_strigoides_BMNH_S-1973-71-28_V03.png	Aves	Aves	Strisores	Podargiformes	Podargidae	Podargus	3	4	0.75	Bird_furrowed
Podagus_strigoides_BMNH_S-1973-71-28_V04.png	Aves	Aves	Strisores	Podargiformes	Podargidae	Podargus	4	4	1	Bird_furrowed
Ramphastos_tucanus_BMNH_S-2013-10-3_V01.png	Aves	Aves	Inopinaves	Piciformes	Ramphastidae	Ramphastos	1	5	0.2	Bird_furrowed
Ramphastos_tucanus_BMNH_S-2013-10-3_V02.png	Aves	Aves	Inopinaves	Piciformes	Ramphastidae	Ramphastos	2	5	0.4	Bird_furrowed
Ramphastos_tucanus_BMNH_S-2013-10-3_V03.png	Aves	Aves	Inopinaves	Piciformes	Ramphastidae	Ramphastos	3	5	0.6	Bird_furrowed
Ramphastos_tucanus_BMNH_S-2013-10-3_V04.png	Aves	Aves	Inopinaves	Piciformes	Ramphastidae	Ramphastos	4	5	0.8	Bird_furrowed
Ramphastos_tucanus_BMNH_S-2013-10-3_V05.png	Aves	Aves	Inopinaves	Piciformes	Ramphastidae	Ramphastos	5	5	1	Bird_furrowed
Rhea_americana_NMS_Z201313_V00.png	Aves	Aves	Palaeognathae	Rheiformes	Rheidae	Rhea	0	5	0	Bird_furrowed
Rhea_americana_NMS_Z201313_V01.png	Aves	Aves	Palaeognathae	Rheiformes	Rheidae	Rhea	1	5	0.2	Bird_furrowed
Rhea_americana_NMS_Z201313_V02.png	Aves	Aves	Palaeognathae	Rheiformes	Rheidae	Rhea	2	5	0.4	Bird_furrowed
Rhea_americana_NMS_Z201313_V03.png	Aves	Aves	Palaeognathae	Rheiformes	Rheidae	Rhea	3	5	0.6	Bird_furrowed
Rhea_americana_NMS_Z201313_V04.png	Aves	Aves	Palaeognathae	Rheiformes	Rheidae	Rhea	4	5	0.8	Bird_furrowed
Rhea_americana_NMS_Z201313_V05.png	Aves	Aves	Palaeognathae	Rheiformes	Rheidae	Rhea	5	5	1	Bird_furrowed
Sagittarius_serpentarius_BMNH_S1952319800.png	Aves	Aves	Inopinaves	Accipitriformes	Sagittaridae	Sagittarius	0	4	0	Bird_furrowed
Sagittarius_serpentarius_BMNH_S1952319801.png	Aves	Aves	Inopinaves	Accipitriformes	Sagittaridae	Sagittarius	1	4	0.25	Bird_furrowed
Sagittarius_serpentarius_BMNH_S1952319802.png	Aves	Aves	Inopinaves	Accipitriformes	Sagittaridae	Sagittarius	2	4	0.5	Bird_furrowed
Sagittarius_serpentarius_BMNH_S1952319803.png	Aves	Aves	Inopinaves	Accipitriformes	Sagittaridae	Sagittarius	3	4	0.75	Bird_furrowed
Sagittarius_serpentarius_BMNH_S1952319804.png	Aves	Aves	Inopinaves	Accipitriformes	Sagittaridae	Sagittarius	4	4	1	Bird_furrowed
Struthio_camelus_NMS_Z1879859_18.png	Aves	Aves	Palaeognathae	Struthioniformes	Struthionidae	Struthio	1	7	0.142857143	Bird_furrowed
Struthio_camelus_NMS_Z1879859_19.png	Aves	Aves	Palaeognathae	Struthioniformes	Struthionidae	Struthio	2	7	0.285714286	Bird_furrowed
Struthio_camelus_NMS_Z1879859_20.png	Aves	Aves	Palaeognathae	Struthioniformes	Struthionidae	Struthio	3	7	0.428571429	Bird_furrowed
Struthio_camelus_NMS_Z1879859_21.png	Aves	Aves	Palaeognathae	Struthioniformes	Struthionidae	Struthio	4	7	0.571428571	Bird_furrowed
Struthio_camelus_NMS_Z1879859_22.png	Aves	Aves	Palaeognathae	Struthioniformes	Struthionidae	Struthio	5	7	0.714285714	Bird_furrowed
Struthio_camelus_NMS_Z1879859_23.png	Aves	Aves	Palaeognathae	Struthioniformes	Struthionidae	Struthio	6	7	0.857142857	Bird_furrowed
Struthio_camelus_NMS_Z1879859_24.png	Aves	Aves	Palaeognathae	Struthioniformes	Struthionidae	Struthio	7	7	1	Bird_furrowed
Tauraco_persa_buffoni_BMNH_1891-7-20-47_V01.png	Aves	Aves	Columbaves	Muscophagiformes	Musophagidae	Tauraco	1	5	0.2	Bird_furrowed
Tauraco_persa_buffoni_BMNH_1891-7-20-47_V02.png	Aves	Aves	Columbaves	Muscophagiformes	Musophagidae	Tauraco	2	5	0.4	Bird_furrowed
Tauraco_persa_buffoni_BMNH_1891-7-20-47_V03.png	Aves	Aves	Columbaves	Muscophagiformes	Musophagidae	Tauraco	3	5	0.6	Bird_furrowed
Tauraco_persa_buffoni_BMNH_1891-7-20-47_V04.png	Aves	Aves	Columbaves	Muscophagiformes	Musophagidae	Tauraco	4	5	0.8	Bird_furrowed
Tauraco_persa_buffoni_BMNH_1891-7-20-47_V05.png	Aves	Aves	Columbaves	Muscophagiformes	Musophagidae	Tauraco	5	5	1	Bird_furrowed
Thalasseus_sandvicensis_BMNH_1930-3-24-101_V01.png	Aves	Aves	Aequorlitornithes	Charadriiformes	Laridae	Thalasseus	1	6	0.166666667	Bird_furrowed
Thalasseus_sandvicensis_BMNH_1930-3-24-101_V02.png	Aves	Aves	Aequorlitornithes	Charadriiformes	Laridae	Thalasseus	2	6	0.333333333	Bird_furrowed
Thalasseus_sandvicensis_BMNH_1930-3-24-101_V03.png	Aves	Aves	Aequorlitornithes	Charadriiformes	Laridae	Thalasseus	3	6	0.5	Bird_furrowed
Thalasseus_sandvicensis_BMNH_1930-3-24-101_V04.png	Aves	Aves	Aequorlitornithes	Charadriiformes	Laridae	Thalasseus	4	6	0.666666667	Bird_furrowed
Thalasseus_sandvicensis_BMNH_1930-3-24-101_V05.png	Aves	Aves	Aequorlitornithes	Charadriiformes	Laridae	Thalasseus	5	6	0.833333333	Bird_furrowed
Thalasseus_sandvicensis_BMNH_1930-3-24-101_V06.png	Aves	Aves	Aequorlitornithes	Charadriiformes	Laridae	Thalasseus	6	6	1	Bird_furrowed
Ankylosaurus_D1.png	Ornithischia	Dinosauria	Ornithischia	X	X	Ankylosaurus	1	10	0.1
Ankylosaurus_D10.png	Ornithischia	Dinosauria	Ornithischia	X	X	Ankylosaurus	10	10	1
Ankylosaurus_D2.png	Ornithischia	Dinosauria	Ornithischia	X	X	Ankylosaurus	2	10	0.2
Ankylosaurus_D3.png	Ornithischia	Dinosauria	Ornithischia	X	X	Ankylosaurus	3	10	0.3
Ankylosaurus_D4.png	Ornithischia	Dinosauria	Ornithischia	X	X	Ankylosaurus	4	10	0.4
Ankylosaurus_D5.png	Ornithischia	Dinosauria	Ornithischia	X	X	Ankylosaurus	5	10	0.5
Ankylosaurus_D6.png	Ornithischia	Dinosauria	Ornithischia	X	X	Ankylosaurus	6	10	0.6
Ankylosaurus_D7.png	Ornithischia	Dinosauria	Ornithischia	X	X	Ankylosaurus	7	10	0.7
Ankylosaurus_D8.png	Ornithischia	Dinosauria	Ornithischia	X	X	Ankylosaurus	8	10	0.8
Ankylosaurus_D9.png	Ornithischia	Dinosauria	Ornithischia	X	X	Ankylosaurus	9	10	0.9
Camarasaurus_PlateLXX_D1.png	Sauropoda	Dinosauria	Sauropoda	X	X	Camarasaurus	1	11	0.090909091
Camarasaurus_PlateLXX_D10.png	Sauropoda	Dinosauria	Sauropoda	X	X	Camarasaurus	10	11	0.909090909
Camarasaurus_PlateLXX_D2.png	Sauropoda	Dinosauria	Sauropoda	X	X	Camarasaurus	2	11	0.181818182
Camarasaurus_PlateLXX_D3.png	Sauropoda	Dinosauria	Sauropoda	X	X	Camarasaurus	3	11	0.272727273
Camarasaurus_PlateLXX_D4.png	Sauropoda	Dinosauria	Sauropoda	X	X	Camarasaurus	4	11	0.363636364
Camarasaurus_PlateLXX_D5.png	Sauropoda	Dinosauria	Sauropoda	X	X	Camarasaurus	5	11	0.454545455
Camarasaurus_PlateLXX_D6.png	Sauropoda	Dinosauria	Sauropoda	X	X	Camarasaurus	6	11	0.545454545
Camarasaurus_PlateLXX_D7.png	Sauropoda	Dinosauria	Sauropoda	X	X	Camarasaurus	7	11	0.636363636
Camarasaurus_PlateLXX_D8.png	Sauropoda	Dinosauria	Sauropoda	X	X	Camarasaurus	8	11	0.727272727
Camarasaurus_PlateLXX_D9.png	Sauropoda	Dinosauria	Sauropoda	X	X	Camarasaurus	9	11	0.818181818
Camarasaurus_PlateLXX_DS.png	Sauropoda	Dinosauria	Sauropoda	X	X	Camarasaurus	11	11	1
Dinm_Silesaurus_AD01.png	Silesaurus	Dinosauria	Dinosauromorpha	X	X	Silesaurus	1	16	0.0625
Dinm_Silesaurus_AD02.png	Silesaurus	Dinosauria	Dinosauromorpha	X	X	Silesaurus	2	16	0.125
Dinm_Silesaurus_AD03.png	Silesaurus	Dinosauria	Dinosauromorpha	X	X	Silesaurus	3	16	0.1875
Dinm_Silesaurus_AD04.png	Silesaurus	Dinosauria	Dinosauromorpha	X	X	Silesaurus	4	16	0.25
Dinm_Silesaurus_AD05.png	Silesaurus	Dinosauria	Dinosauromorpha	X	X	Silesaurus	5	16	0.3125
Dinm_Silesaurus_AD06.png	Silesaurus	Dinosauria	Dinosauromorpha	X	X	Silesaurus	6	16	0.375
Dinm_Silesaurus_AD07.png	Silesaurus	Dinosauria	Dinosauromorpha	X	X	Silesaurus	7	16	0.4375
Dinm_Silesaurus_AD08.png	Silesaurus	Dinosauria	Dinosauromorpha	X	X	Silesaurus	8	16	0.5
Dinm_Silesaurus_AD09.png	Silesaurus	Dinosauria	Dinosauromorpha	X	X	Silesaurus	9	16	0.5625
Dinm_Silesaurus_AD10.png	Silesaurus	Dinosauria	Dinosauromorpha	X	X	Silesaurus	10	16	0.625
Dinm_Silesaurus_AD11.png	Silesaurus	Dinosauria	Dinosauromorpha	X	X	Silesaurus	11	16	0.6875
Dinm_Silesaurus_AD12.png	Silesaurus	Dinosauria	Dinosauromorpha	X	X	Silesaurus	12	16	0.75
Dinm_Silesaurus_AD13.png	Silesaurus	Dinosauria	Dinosauromorpha	X	X	Silesaurus	13	16	0.8125
Dinm_Silesaurus_AD14.png	Silesaurus	Dinosauria	Dinosauromorpha	X	X	Silesaurus	14	16	0.875
Dinm_Silesaurus_AD15.png	Silesaurus	Dinosauria	Dinosauromorpha	X	X	Silesaurus	15	16	0.9375
Dinm_Silesaurus_AD16.png	Silesaurus	Dinosauria	Dinosauromorpha	X	X	Silesaurus	16	16	1
Huayangosaurus_ADant.png	Ornithischia	Dinosauria	Ornithischia	X	X	Huayangosaurus	?	13	NA
Huayangosaurus_ADpos.png	Ornithischia	Dinosauria	Ornithischia	X	X	Huayangosaurus	?	13	NA
Iguanadon_AD02.png	Ornithischia	Dinosauria	Ornithischia	X	X	Iguanodon	2	16	0.125
Iguanadon_AD04.png	Ornithischia	Dinosauria	Ornithischia	X	X	Iguanodon	4	16	0.25
Iguanadon_AD05.png	Ornithischia	Dinosauria	Ornithischia	X	X	Iguanodon	5	16	0.3125
Iguanadon_AD09.png	Ornithischia	Dinosauria	Ornithischia	X	X	Iguanodon	9	16	0.5625
Kritosaurus_Da.png	Ornithischia	Dinosauria	Ornithischia	X	X	Kritosaurus	2	16	0.125
Kritosaurus_Db.png	Ornithischia	Dinosauria	Ornithischia	X	X	Kritosaurus	3	16	0.1875
Kritosaurus_Dc.png	Ornithischia	Dinosauria	Ornithischia	X	X	Kritosaurus	4	16	0.25
Kritosaurus_Dd.png	Ornithischia	Dinosauria	Ornithischia	X	X	Kritosaurus	8	16	0.5
Kritosaurus_De.png	Ornithischia	Dinosauria	Ornithischia	X	X	Kritosaurus	9	16	0.5625
Kritosaurus_Df.png	Ornithischia	Dinosauria	Ornithischia	X	X	Kritosaurus	10	16	0.625
Kritosaurus_Dg.png	Ornithischia	Dinosauria	Ornithischia	X	X	Kritosaurus	11	16	0.6875
Ornt_Dryosaurus_altus_YPM57717_01.png	Ornithischia	Dinosauria	Ornithischia	X	X	Dryosaurus	1	15	0.066666667
Ornt_Dryosaurus_altus_YPM57717_02.png	Ornithischia	Dinosauria	Ornithischia	X	X	Dryosaurus	2	15	0.133333333
Ornt_Dryosaurus_altus_YPM57717_03.png	Ornithischia	Dinosauria	Ornithischia	X	X	Dryosaurus	3	15	0.2
Ornt_Dryosaurus_altus_YPM57717_04.png	Ornithischia	Dinosauria	Ornithischia	X	X	Dryosaurus	4	15	0.266666667
Ornt_Dryosaurus_altus_YPM57717_05.png	Ornithischia	Dinosauria	Ornithischia	X	X	Dryosaurus	5	15	0.333333333
Ornt_Dryosaurus_altus_YPM57717_06.png	Ornithischia	Dinosauria	Ornithischia	X	X	Dryosaurus	6	15	0.4
Ornt_Dryosaurus_altus_YPM57717_07.png	Ornithischia	Dinosauria	Ornithischia	X	X	Dryosaurus	7	15	0.466666667
Srpd_Apatosaurus_AD01.tif	Sauropoda	Dinosauria	Sauropoda	X	X	Apatosaurus	1	9	0.111111111
Srpd_Apatosaurus_AD02.tif	Sauropoda	Dinosauria	Sauropoda	X	X	Apatosaurus	2	9	0.222222222
Srpd_Apatosaurus_AD03.tif	Sauropoda	Dinosauria	Sauropoda	X	X	Apatosaurus	3	9	0.333333333
Srpd_Apatosaurus_AD04.tif	Sauropoda	Dinosauria	Sauropoda	X	X	Apatosaurus	4	9	0.444444444
Srpd_Apatosaurus_AD05.tif	Sauropoda	Dinosauria	Sauropoda	X	X	Apatosaurus	5	9	0.555555556
Srpd_Apatosaurus_AD06.tif	Sauropoda	Dinosauria	Sauropoda	X	X	Apatosaurus	6	9	0.666666667
Srpd_Apatosaurus_AD07.tif	Sauropoda	Dinosauria	Sauropoda	X	X	Apatosaurus	7	9	0.777777778
Srpd_Apatosaurus_AD08.tif	Sauropoda	Dinosauria	Sauropoda	X	X	Apatosaurus	8	9	0.888888889
Srpd_Apatosaurus_AD09.tif	Sauropoda	Dinosauria	Sauropoda	X	X	Apatosaurus	9	9	1
Srpd_Diplodocus_AD01.tif	Sauropoda	Dinosauria	Sauropoda	X	X	Diplodocus	1	10	0.1
Srpd_Diplodocus_AD02.tif	Sauropoda	Dinosauria	Sauropoda	X	X	Diplodocus	2	10	0.2
Srpd_Diplodocus_AD03.tif	Sauropoda	Dinosauria	Sauropoda	X	X	Diplodocus	3	10	0.3
Srpd_Diplodocus_AD04.tif	Sauropoda	Dinosauria	Sauropoda	X	X	Diplodocus	4	10	0.4
Srpd_Diplodocus_AD05.tif	Sauropoda	Dinosauria	Sauropoda	X	X	Diplodocus	5	10	0.5
Srpd_Diplodocus_AD06.tif	Sauropoda	Dinosauria	Sauropoda	X	X	Diplodocus	6	10	0.6
Srpd_Diplodocus_AD07.tif	Sauropoda	Dinosauria	Sauropoda	X	X	Diplodocus	7	10	0.7
Srpd_Diplodocus_AD08.tif	Sauropoda	Dinosauria	Sauropoda	X	X	Diplodocus	8	10	0.8
Srpd_Diplodocus_AD09.tif	Sauropoda	Dinosauria	Sauropoda	X	X	Diplodocus	9	10	0.9
Srpd_Diplodocus_AD10.tif	Sauropoda	Dinosauria	Sauropoda	X	X	Diplodocus	10	10	1
Stegosaurus_AD01.png	Ornithischia	Dinosauria	Ornithischia	X	X	Stegosaurus	1	13	0.076923077
Stegosaurus_AD02.png	Ornithischia	Dinosauria	Ornithischia	X	X	Stegosaurus	2	13	0.153846154
Stegosaurus_AD03.png	Ornithischia	Dinosauria	Ornithischia	X	X	Stegosaurus	3	13	0.230769231
Stegosaurus_AD04.png	Ornithischia	Dinosauria	Ornithischia	X	X	Stegosaurus	4	13	0.307692308
Stegosaurus_AD05.png	Ornithischia	Dinosauria	Ornithischia	X	X	Stegosaurus	5	13	0.384615385
Stegosaurus_AD06.png	Ornithischia	Dinosauria	Ornithischia	X	X	Stegosaurus	6	13	0.461538462
Stegosaurus_AD07.png	Ornithischia	Dinosauria	Ornithischia	X	X	Stegosaurus	7	13	0.538461538
Stegosaurus_AD08.png	Ornithischia	Dinosauria	Ornithischia	X	X	Stegosaurus	8	13	0.615384615
Stegosaurus_AD09.png	Ornithischia	Dinosauria	Ornithischia	X	X	Stegosaurus	9	13	0.692307692
Stegosaurus_AD10.png	Ornithischia	Dinosauria	Ornithischia	X	X	Stegosaurus	10	13	0.769230769
Stegosaurus_AD11.png	Ornithischia	Dinosauria	Ornithischia	X	X	Stegosaurus	11	13	0.846153846
Stegosaurus_AD12.png	Ornithischia	Dinosauria	Ornithischia	X	X	Stegosaurus	12	13	0.923076923
Stegosaurus_AD13.png	Ornithischia	Dinosauria	Ornithischia	X	X	Stegosaurus	13	13	1
Styracosaurus_D01.png	Ornithischia	Dinosauria	Ornithischia	X	X	Styracosaurus	1	12	0.083333333
Styracosaurus_D02.png	Ornithischia	Dinosauria	Ornithischia	X	X	Styracosaurus	2	12	0.166666667
Styracosaurus_D03.png	Ornithischia	Dinosauria	Ornithischia	X	X	Styracosaurus	3	12	0.25
Styracosaurus_D04.png	Ornithischia	Dinosauria	Ornithischia	X	X	Styracosaurus	4	12	0.333333333
Styracosaurus_D05.png	Ornithischia	Dinosauria	Ornithischia	X	X	Styracosaurus	5	12	0.416666667
Styracosaurus_D06.png	Ornithischia	Dinosauria	Ornithischia	X	X	Styracosaurus	6	12	0.5
Styracosaurus_D07.png	Ornithischia	Dinosauria	Ornithischia	X	X	Styracosaurus	7	12	0.583333333
Styracosaurus_D08.png	Ornithischia	Dinosauria	Ornithischia	X	X	Styracosaurus	8	12	0.666666667
Styracosaurus_D09.png	Ornithischia	Dinosauria	Ornithischia	X	X	Styracosaurus	9	12	0.75
Styracosaurus_D10.png	Ornithischia	Dinosauria	Ornithischia	X	X	Styracosaurus	10	12	0.833333333
Styracosaurus_D11.png	Ornithischia	Dinosauria	Ornithischia	X	X	Styracosaurus	11	12	0.916666667
Styracosaurus_D12.png	Ornithischia	Dinosauria	Ornithischia	X	X	Styracosaurus	12	12	1
Ther_Allosaurus_D01.png	Theropoda	Dinosauria	Theropoda	X	X	Allosaurus	1	12	0.083333333
Ther_Allosaurus_D02.png	Theropoda	Dinosauria	Theropoda	X	X	Allosaurus	2	12	0.166666667
Ther_Allosaurus_D03.png	Theropoda	Dinosauria	Theropoda	X	X	Allosaurus	3	12	0.25
Ther_Allosaurus_D04.png	Theropoda	Dinosauria	Theropoda	X	X	Allosaurus	4	12	0.333333333
Ther_Allosaurus_D05.png	Theropoda	Dinosauria	Theropoda	X	X	Allosaurus	5	12	0.416666667
Ther_Allosaurus_D06.png	Theropoda	Dinosauria	Theropoda	X	X	Allosaurus	6	12	0.5
Ther_Allosaurus_D07.png	Theropoda	Dinosauria	Theropoda	X	X	Allosaurus	7	12	0.583333333
Ther_Allosaurus_D08.png	Theropoda	Dinosauria	Theropoda	X	X	Allosaurus	8	12	0.666666667
Ther_Allosaurus_D09.png	Theropoda	Dinosauria	Theropoda	X	X	Allosaurus	9	12	0.75
Ther_Allosaurus_D10.png	Theropoda	Dinosauria	Theropoda	X	X	Allosaurus	10	12	0.833333333
Ther_Allosaurus_D11.png	Theropoda	Dinosauria	Theropoda	X	X	Allosaurus	11	12	0.916666667
Ther_Allosaurus_D12.png	Theropoda	Dinosauria	Theropoda	X	X	Allosaurus	12	12	1
Ther_Deinonychus_AD01.png	Theropoda	Dinosauria	Theropoda	X	X	Deinonychus	1	13	0.076923077
Ther_Deinonychus_AD04.png	Theropoda	Dinosauria	Theropoda	X	X	Deinonychus	4	13	0.307692308
Ther_Deinonychus_AD07.png	Theropoda	Dinosauria	Theropoda	X	X	Deinonychus	7	13	0.538461538
Ther_Deinonychus_AD10.png	Theropoda	Dinosauria	Theropoda	X	X	Deinonychus	10	13	0.769230769
Ther_Sinraptor_AD01.tif	Theropoda	Dinosauria	Theropoda	X	X	Sinraptor	1	12	0.083333333
Ther_Sinraptor_AD02.tif	Theropoda	Dinosauria	Theropoda	X	X	Sinraptor	2	12	0.166666667
Ther_Sinraptor_AD04.tif	Theropoda	Dinosauria	Theropoda	X	X	Sinraptor	4	12	0.333333333
Ther_Sinraptor_AD09.tif	Theropoda	Dinosauria	Theropoda	X	X	Sinraptor	9	12	0.75
Ther_Tyrannosaurus_AP13.tif	Theropoda	Dinosauria	Theropoda	X	X	Tyrannosaurus	1	10	0.1
Ther_Tyrannosaurus_AP15.tif	Theropoda	Dinosauria	Theropoda	X	X	Tyrannosaurus	2	10	0.2
Ther_Tyrannosaurus_AP16.tif	Theropoda	Dinosauria	Theropoda	X	X	Tyrannosaurus	3	10	0.3
Ther_Tyrannosaurus_AP17.tif	Theropoda	Dinosauria	Theropoda	X	X	Tyrannosaurus	4	10	0.4
Ther_Tyrannosaurus_AP18.tif	Theropoda	Dinosauria	Theropoda	X	X	Tyrannosaurus	5	10	0.5
Ther_Tyrannosaurus_AP19.tif	Theropoda	Dinosauria	Theropoda	X	X	Tyrannosaurus	6	10	0.6
Ther_Tyrannosaurus_AP20.tif	Theropoda	Dinosauria	Theropoda	X	X	Tyrannosaurus	7	10	0.7
Ther_Tyrannosaurus_AP21.tif	Theropoda	Dinosauria	Theropoda	X	X	Tyrannosaurus	8	10	0.8
Ther_Tyrannosaurus_AP22.tif	Theropoda	Dinosauria	Theropoda	X	X	Tyrannosaurus	9	10	0.9
Ther_Tyrannosaurus_AP23.tif	Theropoda	Dinosauria	Theropoda	X	X	Tyrannosaurus	10	10	1
Triceratops_D1.png	Ornithischia	Dinosauria	Ornithischia	X	X	Triceratops	1	14	0.071428571
Triceratops_D10.png	Ornithischia	Dinosauria	Ornithischia	X	X	Triceratops	10	14	0.714285714
Triceratops_D11.png	Ornithischia	Dinosauria	Ornithischia	X	X	Triceratops	11	14	0.785714286
Triceratops_D12.png	Ornithischia	Dinosauria	Ornithischia	X	X	Triceratops	12	14	0.857142857
Triceratops_D13.png	Ornithischia	Dinosauria	Ornithischia	X	X	Triceratops	13	14	0.928571429
Triceratops_D14.png	Ornithischia	Dinosauria	Ornithischia	X	X	Triceratops	14	14	1
Triceratops_D2.png	Ornithischia	Dinosauria	Ornithischia	X	X	Triceratops	2	14	0.142857143
Triceratops_D3.png	Ornithischia	Dinosauria	Ornithischia	X	X	Triceratops	3	14	0.214285714
Triceratops_D4.png	Ornithischia	Dinosauria	Ornithischia	X	X	Triceratops	4	14	0.285714286
Triceratops_D5.png	Ornithischia	Dinosauria	Ornithischia	X	X	Triceratops	5	14	0.357142857
Triceratops_D6.png	Ornithischia	Dinosauria	Ornithischia	X	X	Triceratops	6	14	0.428571429
Triceratops_D7.png	Ornithischia	Dinosauria	Ornithischia	X	X	Triceratops	7	14	0.5
Triceratops_D8.png	Ornithischia	Dinosauria	Ornithischia	X	X	Triceratops	8	14	0.571428571
Triceratops_D9.png	Ornithischia	Dinosauria	Ornithischia	X	X	Triceratops	9	14	0.642857143
