# Supplementary material for: Vertebral morphometrics and lung structure in non-avian dinosaurs
Source: R Soc Open Sci. 2018 Oct 24;5(10):180983. doi: 10.1098/rsos.180983 (PMC6227937; doi:10.1098/rsos.180983)
Supplement: Supplementary Information [file rsos180983supp3.zip › Supplementary Info Proof/RSOS Brocklehurst et al Landmarks.txt]

Id	RawCoord1	RawCoord2	RawCoord3	RawCoord4	RawCoord5	RawCoord6	RawCoord7	RawCoord8	RawCoord9	RawCoord10	RawCoord11	RawCoord12	RawCoord13	RawCoord14	RawCoord15	RawCoord16	RawCoord17	RawCoord18	RawCoord19	RawCoord20	RawCoord21	RawCoord22
Alligator_ESCTStumpy_V01.png	774.0	378.0	895.0	301.0	774.0	214.0	765.0	513.0	767.0	546.0	756.0	807.0	829.0	517.0	900.0	585.0	911.0	522.0	906.0	319.0	1057.0	519.0
Alligator_ESCTStumpy_V02.png	775.0	374.0	901.0	311.0	782.0	202.0	772.0	506.0	769.0	546.0	760.0	805.0	832.0	513.0	900.0	567.0	907.0	536.0	917.0	358.0	1124.0	596.0
Alligator_ESCTStumpy_V03.png	776.0	385.0	876.0	304.0	788.0	213.0	774.0	528.0	774.0	552.0	772.0	782.0	830.0	524.0	919.0	582.0	929.0	544.0	1032.0	495.0	1193.0	591.0
Alligator_ESCTStumpy_V04.png	774.0	321.0	888.0	212.0	775.0	106.0	768.0	475.0	766.0	508.0	775.0	773.0	849.0	472.0	954.0	530.0	965.0	501.0	1124.0	487.0	1307.0	574.0
Alligator_ESCTStumpy_V05.png	728.0	316.0	831.0	223.0	733.0	131.0	715.0	462.0	711.0	491.0	707.0	714.0	776.0	447.0	878.0	515.0	891.0	486.0	1062.0	494.0	1212.0	579.0
Alligator_ESCTStumpy_V06.png	720.0	320.0	850.0	206.0	726.0	95.0	715.0	490.0	714.0	526.0	709.0	781.0	796.0	479.0	911.0	540.0	930.0	510.0	1174.0	528.0	1338.0	628.0
Alligator_ESCTStumpy_V07.png	700.0	347.0	839.0	248.0	711.0	122.0	700.0	515.0	699.0	554.0	704.0	822.0	783.0	511.0	905.0	559.0	913.0	525.0	1207.0	516.0	1358.0	601.0
Alligator_ESCTStumpy_V08.png	720.0	368.0	854.0	262.0	728.0	136.0	712.0	526.0	717.0	565.0	713.0	830.0	803.0	519.0	918.0	571.0	925.0	528.0	1244.0	507.0	1362.0	564.0
Alligator_ESCTStumpy_V09.png	738.0	396.0	851.0	265.0	737.0	161.0	732.0	543.0	735.0	584.0	739.0	854.0	820.0	528.0	939.0	589.0	940.0	538.0	1305.0	514.0	1368.0	554.0
Alligator_ESCTStumpy_V10.png	747.0	421.0	882.0	309.0	749.0	178.0	748.0	559.0	754.0	597.0	751.0	874.0	839.0	546.0	952.0	600.0	945.0	535.0	1297.0	488.0	1329.0	523.0
Alligator_ESCTStumpy_V11.png	736.0	422.0	858.0	292.0	733.0	185.0	738.0	566.0	736.0	601.0	752.0	876.0	839.0	557.0	950.0	599.0	944.0	538.0	1232.0	475.0	1262.0	490.0
Alligator_ESCTStumpy_V12.png	751.0	403.0	868.0	269.0	741.0	158.0	754.0	555.0	756.0	583.0	766.0	859.0	858.0	533.0	968.0	575.0	960.0	503.0	1228.0	443.0	1251.0	452.0
Caiman_ESCTSpecCaiman1_V01.png	781.0	401.0	881.0	345.0	782.0	248.0	779.0	498.0	784.0	538.0	780.0	826.0	821.0	516.0	903.0	579.0	895.0	519.0	903.0	317.0	1092.0	503.0
Caiman_ESCTSpecCaiman1_V02.png	799.0	394.0	921.0	328.0	793.0	216.0	800.0	488.0	802.0	542.0	799.0	836.0	846.0	512.0	949.0	593.0	952.0	524.0	959.0	319.0	1228.0	543.0
Caiman_ESCTSpecCaiman1_V03_mirrored.tif	604.0	419.0	721.0	335.0	613.0	235.0	600.0	508.0	598.0	559.0	612.0	841.0	652.0	525.0	752.0	605.0	768.0	518.0	866.0	427.0	1138.0	588.0
Caiman_ESCTSpecCaiman1_V04.png	740.0	378.0	862.0	298.0	731.0	169.0	741.0	477.0	741.0	524.0	740.0	769.0	808.0	503.0	899.0	581.0	915.0	510.0	1009.0	463.0	1274.0	592.0
Caiman_ESCTSpecCaiman1_V05.png	754.0	395.0	883.0	322.0	759.0	216.0	748.0	485.0	751.0	536.0	747.0	788.0	813.0	498.0	928.0	583.0	933.0	518.0	1063.0	471.0	1334.0	590.0
Caiman_ESCTSpecCaiman1_V06.png	754.0	384.0	887.0	303.0	762.0	197.0	758.0	477.0	757.0	524.0	753.0	765.0	823.0	488.0	943.0	559.0	954.0	494.0	1129.0	469.0	1358.0	546.0
Caiman_ESCTSpecCaiman1_V07.png	755.0	379.0	863.0	283.0	756.0	181.0	755.0	461.0	747.0	503.0	755.0	729.0	815.0	464.0	947.0	526.0	955.0	470.0	1199.0	446.0	1344.0	484.0
Caiman_ESCTSpecCaiman1_V08.png	731.0	402.0	860.0	302.0	739.0	191.0	732.0	500.0	728.0	546.0	733.0	806.0	811.0	501.0	956.0	565.0	966.0	504.0	1263.0	446.0	1357.0	494.0
Caiman_ESCTSpecCaiman1_V09.png	727.0	424.0	880.0	337.0	735.0	217.0	729.0	509.0	726.0	561.0	724.0	830.0	807.0	509.0	960.0	555.0	957.0	509.0	1295.0	434.0	1360.0	463.0
Caiman_ESCTSpecCaiman1_V10.png	717.0	360.0	853.0	263.0	719.0	162.0	718.0	442.0	728.0	492.0	722.0	766.0	803.0	439.0	967.0	480.0	945.0	419.0	1283.0	305.0	1344.0	343.0
Caiman_ESCTSpecCaiman1_V11.png	748.0	325.0	873.0	224.0	753.0	132.0	749.0	414.0	749.0	457.0	746.0	747.0	830.0	410.0	976.0	470.0	962.0	391.0	1315.0	302.0	1361.0	329.0
Caiman_ESCTSpecCaiman1_V12.png	704.0	350.0	829.0	252.0	700.0	156.0	704.0	433.0	704.0	471.0	703.0	778.0	782.0	438.0	943.0	491.0	922.0	405.0	1276.0	306.0	1314.0	342.0
Caiman_ESCTSpecCaiman1_V13.png	687.0	353.0	825.0	263.0	694.0	163.0	688.0	440.0	687.0	479.0	682.0	784.0	769.0	451.0	929.0	509.0	911.0	424.0	1270.0	352.0	1291.0	389.0
Caiman_ESCTSpecCaiman1_V14.png	787.0	396.0	926.0	318.0	794.0	209.0	773.0	492.0	774.0	536.0	753.0	830.0	853.0	489.0	1004.0	574.0	990.0	489.0	1305.0	456.0	1329.0	477.0
Caiman_ESCTSpecCaiman1_V15.png	784.0	336.0	939.0	253.0	789.0	135.0	775.0	445.0	778.0	498.0	757.0	805.0	855.0	454.0	1018.0	533.0	986.0	417.0	1244.0	388.0	1247.0	411.0
Croc_Crocodilus_americanus_UMZC_R6062_T00_D2_final_A.tif	661.0	261.0	759.0	181.0	654.0	87.0	665.0	362.0	669.0	409.0	663.0	708.0	711.0	364.0	809.0	437.0	793.0	352.0	779.0	158.0	916.0	300.0
Croc_Crocodilus_americanus_UMZC_R6062_T01_D3_final_A.tif	662.0	258.0	758.0	182.0	668.0	82.0	664.0	363.0	664.0	400.0	645.0	709.0	714.0	357.0	803.0	444.0	795.0	377.0	798.0	181.0	949.0	361.0
Croc_Crocodilus_americanus_UMZC_R6062_T02_D4_final_A.tif	662.0	253.0	754.0	178.0	652.0	88.0	664.0	345.0	663.0	388.0	655.0	693.0	712.0	351.0	811.0	418.0	801.0	370.0	804.0	185.0	971.0	405.0
Croc_Crocodilus_americanus_UMZC_R6062_T03_D5_final_A.tif	626.0	288.0	720.0	203.0	624.0	114.0	625.0	373.0	629.0	406.0	621.0	699.0	673.0	376.0	786.0	438.0	770.0	394.0	786.0	332.0	979.0	492.0
Croc_Crocodilus_americanus_UMZC_R6062_T04_D6_final_A.tif	653.0	286.0	751.0	197.0	641.0	96.0	654.0	371.0	651.0	407.0	643.0	696.0	702.0	369.0	821.0	443.0	808.0	404.0	918.0	390.0	1065.0	519.0
Croc_Crocodilus_americanus_UMZC_R6062_T05_D7D8_final_A.tif	670.0	230.0	778.0	132.0	669.0	36.0	668.0	326.0	667.0	358.0	666.0	657.0	728.0	317.0	866.0	398.0	848.0	365.0	1068.0	385.0	1174.0	501.0
Croc_Crocodilus_americanus_UMZC_R6062_T06_D9_final_A.tif	644.0	242.0	748.0	151.0	645.0	61.0	645.0	330.0	646.0	361.0	641.0	634.0	702.0	320.0	831.0	396.0	814.0	368.0	1040.0	394.0	1128.0	485.0
Croc_Crocodilus_americanus_UMZC_R6062_T07_D10_final_A.tif	694.0	248.0	799.0	162.0	700.0	69.0	692.0	333.0	691.0	365.0	689.0	637.0	757.0	321.0	877.0	407.0	873.0	375.0	1124.0	404.0	1196.0	472.0
Croc_Crocodilus_americanus_UMZC_R6062_T08_D11_final_A.tif	646.0	261.0	770.0	168.0	651.0	53.0	637.0	351.0	633.0	392.0	615.0	690.0	720.0	344.0	844.0	445.0	834.0	396.0	1158.0	483.0	1200.0	539.0
Croc_Crocodilus_americanus_UMZC_R6062_T09_D12_final_A.tif	626.0	281.0	748.0	188.0	627.0	83.0	626.0	367.0	624.0	412.0	621.0	711.0	706.0	362.0	831.0	445.0	814.0	379.0	1177.0	449.0	1193.0	472.0
Croc_Crocodilus_americanus_UMZC_R6062_T10_D13_final_A.tif	616.0	313.0	734.0	211.0	616.0	129.0	621.0	395.0	621.0	430.0	622.0	713.0	691.0	372.0	829.0	439.0	807.0	382.0	1137.0	425.0	1150.0	458.0
Croc_Crocodilus_americanus_UMZC_R6063_L1_final_A.tif	641.0	275.0	763.0	165.0	640.0	67.0	639.0	371.0	641.0	411.0	641.0	718.0	724.0	346.0	854.0	420.0	830.0	346.0	1199.0	419.0	1204.0	433.0
Croc_Crocodilus_americanus_UMZC_R6063_L2_final_A.tif	653.0	272.0	771.0	181.0	659.0	82.0	653.0	368.0	653.0	404.0	650.0	702.0	732.0	325.0	867.0	403.0	845.0	345.0	1180.0	395.0	1186.0	407.0
Croc_Crocodilus_americanus_UMZC_R6063_L3_final_A.tif	667.0	251.0	784.0	145.0	661.0	59.0	664.0	350.0	663.0	393.0	633.0	688.0	749.0	328.0	877.0	402.0	855.0	329.0	1193.0	368.0	1197.0	376.0
Croc_Crocodilus_americanus_UMZC_R6063_L4_final_A.tif	681.0	254.0	798.0	165.0	688.0	70.0	683.0	356.0	678.0	395.0	651.0	684.0	752.0	333.0	886.0	412.0	866.0	332.0	1108.0	357.0	1119.0	368.0
Croc_Gavialis_gangeticus_UMZC_R5783_D01_final_A01.png	704.0	425.0	807.0	338.0	705.0	247.0	702.0	487.0	702.0	546.0	705.0	834.0	746.0	513.0	834.0	588.0	809.0	494.0	826.0	315.0	951.0	479.0
Croc_Gavialis_gangeticus_UMZC_R5783_D02_final_A02.png	749.0	368.0	877.0	275.0	737.0	166.0	751.0	443.0	752.0	492.0	743.0	856.0	790.0	459.0	876.0	525.0	862.0	447.0	890.0	247.0	1064.0	457.0
Croc_Gavialis_gangeticus_UMZC_R5783_D03_final_A03.png	726.0	355.0	860.0	273.0	730.0	152.0	728.0	421.0	723.0	464.0	727.0	846.0	762.0	431.0	860.0	496.0	837.0	433.0	901.0	274.0	1089.0	479.0
Croc_Gavialis_gangeticus_UMZC_R5783_D04_final_A04.png	760.0	415.0	852.0	315.0	759.0	220.0	757.0	469.0	758.0	508.0	762.0	822.0	794.0	485.0	859.0	561.0	853.0	472.0	984.0	436.0	1147.0	530.0
Croc_Gavialis_gangeticus_UMZC_R5783_D05_final_A05.png	776.0	399.0	867.0	308.0	790.0	195.0	768.0	457.0	767.0	487.0	754.0	809.0	798.0	471.0	867.0	541.0	864.0	485.0	1047.0	478.0	1234.0	563.0
Croc_Gavialis_gangeticus_UMZC_R5783_D06_final_A06.png	760.0	394.0	853.0	288.0	764.0	193.0	756.0	444.0	758.0	482.0	752.0	783.0	785.0	453.0	848.0	528.0	859.0	479.0	1079.0	474.0	1271.0	538.0
Croc_Gavialis_gangeticus_UMZC_R5783_D07_final_A07.png	698.0	380.0	786.0	278.0	699.0	195.0	700.0	429.0	697.0	469.0	691.0	725.0	721.0	433.0	783.0	501.0	787.0	464.0	1008.0	475.0	1183.0	523.0
Croc_Gavialis_gangeticus_UMZC_R5783_D08_final_A08.png	725.0	386.0	817.0	288.0	729.0	197.0	722.0	432.0	723.0	475.0	717.0	721.0	744.0	431.0	810.0	506.0	811.0	478.0	1048.0	503.0	1225.0	535.0
Croc_Gavialis_gangeticus_UMZC_R5783_D09_final_A09.png	734.0	437.0	843.0	313.0	736.0	219.0	728.0	499.0	734.0	557.0	720.0	832.0	763.0	512.0	821.0	593.0	830.0	550.0	1139.0	572.0	1355.0	591.0
Croc_Gavialis_gangeticus_UMZC_R5783_D10_final_A10.png	742.0	365.0	854.0	258.0	742.0	144.0	734.0	419.0	732.0	466.0	718.0	736.0	768.0	428.0	823.0	508.0	838.0	468.0	1166.0	477.0	1361.0	511.0
Croc_Gavialis_gangeticus_UMZC_R5783_D11_final_A11.png	695.0	384.0	806.0	273.0	700.0	173.0	692.0	436.0	689.0	492.0	678.0	749.0	725.0	447.0	780.0	533.0	793.0	479.0	1155.0	476.0	1327.0	481.0
Croc_Gavialis_gangeticus_UMZC_R5783_D12_final_A12.png	728.0	407.0	839.0	299.0	729.0	201.0	727.0	459.0	725.0	508.0	720.0	768.0	766.0	460.0	828.0	546.0	838.0	483.0	1197.0	500.0	1314.0	483.0
Croc_Gavialis_gangeticus_UMZC_R5783_D13_final_A13.png	774.0	427.0	886.0	332.0	780.0	228.0	773.0	474.0	773.0	522.0	764.0	792.0	813.0	477.0	872.0	566.0	889.0	483.0	1297.0	483.0	1327.0	481.0
Croc_Gavialis_gangeticus_UMZC_R5783_D14_final_A14.png	688.0	376.0	827.0	260.0	691.0	151.0	687.0	439.0	683.0	493.0	690.0	825.0	739.0	435.0	806.0	551.0	828.0	437.0	1286.0	374.0	1296.0	385.0
Croc_Gavialis_gangeticus_UMZC_R5783_D15_final_A15.png	757.0	393.0	895.0	283.0	760.0	175.0	755.0	463.0	757.0	518.0	760.0	861.0	798.0	475.0	855.0	584.0	890.0	467.0	1322.0	364.0	1346.0	374.0
Anser_anser_BMNH_1930324208_V01.png	760.0	391.0	876.0	361.0	764.0	302.0	753.0	516.0	755.0	546.0	744.0	676.0	823.0	525.0	850.0	582.0	884.0	546.0	887.0	407.0	1014.0	537.0
Anser_anser_BMNH_1930324208_V02.png	735.0	396.0	823.0	376.0	735.0	294.0	724.0	532.0	725.0	566.0	719.0	698.0	789.0	529.0	820.0	585.0	849.0	568.0	837.0	415.0	976.0	583.0
Anser_anser_BMNH_1930324208_V03.png	788.0	337.0	865.0	301.0	794.0	225.0	783.0	468.0	782.0	501.0	773.0	656.0	840.0	468.0	885.0	523.0	897.0	510.0	885.0	337.0	1037.0	550.0
Anser_anser_BMNH_1930324208_V04.png	735.0	370.0	810.0	336.0	742.0	252.0	725.0	499.0	725.0	539.0	712.0	702.0	781.0	504.0	821.0	558.0	840.0	542.0	838.0	374.0	998.0	578.0
Anser_anser_BMNH_1930324208_V05.png	724.0	388.0	794.0	338.0	732.0	255.0	713.0	516.0	712.0	552.0	696.0	728.0	763.0	528.0	825.0	570.0	835.0	550.0	833.0	383.0	1001.0	582.0
Aptenodytes_patagonicus_NMS_199812_V1_final_V01.png	690.0	491.0	820.0	439.0	692.0	406.0	687.0	605.0	687.0	622.0	671.0	805.0	803.0	578.0	860.0	640.0	853.0	583.0	848.0	387.0	1123.0	558.0
Aptenodytes_patagonicus_NMS_199812_V1_final_V02.png	741.0	463.0	862.0	418.0	742.0	347.0	740.0	545.0	737.0	565.0	734.0	748.0	810.0	509.0	859.0	575.0	866.0	541.0	875.0	414.0	1075.0	527.0
Aptenodytes_patagonicus_NMS_199812_V1_final_V03.png	645.0	531.0	736.0	469.0	651.0	351.0	644.0	617.0	643.0	633.0	632.0	847.0	696.0	609.0	746.0	664.0	759.0	640.0	753.0	498.0	972.0	690.0
Aptenodytes_patagonicus_NMS_199812_V1_final_V04.png	649.0	556.0	727.0	483.0	657.0	383.0	647.0	629.0	643.0	639.0	647.0	841.0	684.0	624.0	731.0	666.0	737.0	653.0	735.0	521.0	935.0	713.0
Aptenodytes_patagonicus_NMS_199812_V1_final_V05.png	703.0	517.0	792.0	421.0	709.0	296.0	702.0	600.0	700.0	619.0	693.0	843.0	734.0	595.0	804.0	647.0	799.0	620.0	805.0	476.0	1029.0	725.0
Aptenodytes_patagonicus_NMS_199812_V1_final_V06.png	688.0	521.0	778.0	398.0	700.0	278.0	686.0	606.0	685.0	628.0	677.0	836.0	727.0	595.0	785.0	648.0	785.0	622.0	794.0	489.0	1008.0	725.0
Aptenodytes_patagonicus_NMS_199812_V1_final_V07.png	720.0	499.0	808.0	397.0	733.0	268.0	719.0	579.0	719.0	590.0	717.0	795.0	756.0	574.0	813.0	617.0	818.0	597.0	822.0	469.0	1021.0	664.0
Aptenodytes_patagonicus_NMS_199812_V1_final_V08.png	694.0	501.0	779.0	406.0	696.0	281.0	696.0	576.0	696.0	591.0	686.0	771.0	742.0	570.0	782.0	610.0	790.0	588.0	788.0	465.0	952.0	633.0
Apteryx_hastii_UMZC_378p00.png	730.0	423.0	873.0	373.0	731.0	298.0	729.0	515.0	728.0	538.0	716.0	779.0	792.0	518.0	848.0	569.0	855.0	523.0	890.0	381.0	1049.0	545.0
Apteryx_hastii_UMZC_378p01.png	853.0	403.0	977.0	353.0	849.0	277.0	854.0	515.0	853.0	542.0	831.0	849.0	942.0	500.0	1014.0	564.0	1023.0	536.0	1039.0	311.0	1238.0	559.0
Apteryx_hastii_UMZC_378p02.png	760.0	306.0	877.0	258.0	768.0	197.0	764.0	402.0	758.0	439.0	750.0	744.0	860.0	391.0	927.0	467.0	934.0	438.0	941.0	228.0	1142.0	473.0
Apteryx_hastii_UMZC_378p03.png	812.0	344.0	930.0	297.0	818.0	237.0	813.0	451.0	814.0	486.0	832.0	813.0	899.0	443.0	991.0	495.0	1001.0	468.0	995.0	268.0	1194.0	514.0
Apteryx_hastii_UMZC_378p04.png	818.0	357.0	948.0	304.0	813.0	248.0	824.0	467.0	821.0	500.0	812.0	837.0	922.0	454.0	999.0	500.0	1009.0	470.0	1008.0	256.0	1168.0	524.0
Apteryx_hastii_UMZC_378p05.png	873.0	332.0	999.0	282.0	868.0	219.0	879.0	458.0	881.0	503.0	858.0	842.0	959.0	439.0	1041.0	495.0	1061.0	460.0	1065.0	263.0	1210.0	491.0
Apteryx_hastii_UMZC_378p06.png	838.0	317.0	980.0	271.0	838.0	196.0	836.0	445.0	833.0	479.0	840.0	844.0	937.0	423.0	1025.0	489.0	1032.0	448.0	1053.0	260.0	1147.0	421.0
Aquila_chrysaetos_NMS_DB16301_V01.png	771.0	331.0	858.0	285.0	774.0	270.0	764.0	493.0	761.0	552.0	754.0	766.0	874.0	500.0	931.0	556.0	938.0	458.0	902.0	251.0	1058.0	376.0
Aquila_chrysaetos_NMS_DB16301_V02.png	747.0	404.0	815.0	377.0	750.0	357.0	744.0	513.0	743.0	557.0	729.0	722.0	814.0	545.0	853.0	575.0	873.0	534.0	843.0	378.0	955.0	480.0
Aquila_chrysaetos_NMS_DB16301_V03.png	702.0	373.0	800.0	303.0	708.0	236.0	708.0	499.0	706.0	557.0	720.0	856.0	785.0	528.0	874.0	621.0	879.0	546.0	829.0	360.0	1050.0	546.0
Aquila_chrysaetos_NMS_DB16301_V04.png	696.0	444.0	777.0	373.0	696.0	305.0	696.0	539.0	701.0	598.0	697.0	850.0	758.0	568.0	827.0	658.0	844.0	601.0	809.0	434.0	1016.0	648.0
Aquila_chrysaetos_NMS_DB16301_V05.png	802.0	374.0	894.0	297.0	805.0	230.0	798.0	466.0	801.0	516.0	805.0	770.0	864.0	495.0	927.0	578.0	948.0	528.0	918.0	369.0	1140.0	588.0
Aquila_chrysaetos_NMS_DB16301_V06.png	682.0	414.0	782.0	330.0	685.0	257.0	675.0	501.0	672.0	563.0	674.0	829.0	751.0	551.0	811.0	631.0	826.0	600.0	805.0	386.0	1049.0	607.0
Ardea_cinera_BMNH_S2013.1.17_V01.png	732.0	447.0	825.0	401.0	729.0	365.0	727.0	521.0	726.0	569.0	714.0	727.0	770.0	541.0	828.0	597.0	842.0	577.0	828.0	441.0	936.0	550.0
Ardea_cinera_BMNH_S2013.1.17_V02.png	744.0	386.0	827.0	335.0	745.0	275.0	739.0	455.0	737.0	507.0	718.0	681.0	766.0	469.0	845.0	540.0	854.0	519.0	839.0	383.0	954.0	531.0
Ardea_cinera_BMNH_S2013.1.17_V03.png	782.0	409.0	863.0	359.0	788.0	284.0	777.0	479.0	773.0	545.0	756.0	720.0	804.0	489.0	887.0	569.0	907.0	552.0	875.0	415.0	996.0	576.0
Ardea_cinera_BMNH_S2013.1.17_V04.png	813.0	409.0	908.0	348.0	813.0	261.0	808.0	477.0	807.0	537.0	792.0	743.0	846.0	494.0	940.0	572.0	950.0	556.0	916.0	407.0	1064.0	572.0
Ardea_cinera_BMNH_S2013.1.17_V05.png	806.0	410.0	909.0	351.0	813.0	259.0	807.0	492.0	803.0	561.0	786.0	760.0	847.0	498.0	950.0	574.0	951.0	551.0	928.0	417.0	1080.0	577.0
Balaeniceps_rex_BMNH_19011020157_V00.png	774.0	420.0	870.0	363.0	766.0	312.0	774.0	559.0	776.0	606.0	772.0	785.0	860.0	573.0	925.0	654.0	949.0	615.0	925.0	355.0	1079.0	524.0
Balaeniceps_rex_BMNH_19011020157_V01.png	833.0	351.0	943.0	278.0	835.0	201.0	828.0	499.0	822.0	563.0	817.0	756.0	911.0	515.0	968.0	610.0	982.0	575.0	973.0	317.0	1137.0	535.0
Balaeniceps_rex_BMNH_19011020157_V02.png	776.0	382.0	865.0	303.0	769.0	218.0	771.0	532.0	776.0	588.0	770.0	800.0	831.0	552.0	922.0	613.0	922.0	577.0	898.0	373.0	1084.0	610.0
Balaeniceps_rex_BMNH_19011020157_V03.png	786.0	364.0	884.0	286.0	787.0	194.0	780.0	518.0	779.0	582.0	787.0	798.0	838.0	527.0	910.0	599.0	916.0	556.0	927.0	392.0	1094.0	632.0
Balaeniceps_rex_BMNH_19011020157_V04.png	799.0	394.0	906.0	312.0	797.0	213.0	793.0	552.0	793.0	616.0	788.0	856.0	849.0	561.0	916.0	636.0	928.0	593.0	934.0	420.0	1106.0	648.0
Bubo_bubo_BMNH_1930-3-24-283_V00.png	725.0	392.0	786.0	353.0	726.0	336.0	727.0	494.0	724.0	524.0	723.0	720.0	805.0	506.0	859.0	544.0	873.0	508.0	815.0	354.0	928.0	478.0
Bubo_bubo_BMNH_1930-3-24-283_V01.png	662.0	338.0	742.0	295.0	660.0	239.0	656.0	452.0	657.0	492.0	656.0	788.0	734.0	465.0	826.0	521.0	836.0	492.0	788.0	329.0	930.0	495.0
Bubo_bubo_BMNH_1930-3-24-283_V02.png	757.0	315.0	842.0	253.0	756.0	204.0	755.0	427.0	755.0	465.0	747.0	770.0	817.0	418.0	906.0	481.0	916.0	451.0	892.0	301.0	1050.0	489.0
Bubo_bubo_BMNH_1930-3-24-283_V03.png	743.0	350.0	834.0	276.0	737.0	216.0	742.0	454.0	744.0	487.0	726.0	806.0	807.0	447.0	891.0	504.0	910.0	476.0	867.0	310.0	1051.0	503.0
Bubo_bubo_BMNH_1930-3-24-283_V04.png	688.0	310.0	799.0	225.0	685.0	153.0	684.0	427.0	684.0	485.0	666.0	818.0	771.0	430.0	871.0	481.0	875.0	450.0	830.0	287.0	1035.0	479.0
Buceros_rhinoceros_BMNH_S2015.14.2_a00.png	690.0	369.0	797.0	341.0	699.0	267.0	685.0	522.0	684.0	555.0	678.0	689.0	770.0	531.0	852.0	583.0	869.0	559.0	841.0	353.0	1036.0	566.0
Buceros_rhinoceros_BMNH_S2015.14.2_a01.png	690.0	297.0	861.0	259.0	701.0	165.0	682.0	501.0	682.0	543.0	659.0	800.0	797.0	504.0	880.0	581.0	905.0	543.0	949.0	413.0	1180.0	597.0
Buceros_rhinoceros_BMNH_S2015.14.2_a02.png	725.0	374.0	885.0	329.0	735.0	320.0	714.0	557.0	711.0	597.0	692.0	773.0	816.0	580.0	903.0	639.0	926.0	610.0	884.0	367.0	1059.0	509.0
Buceros_rhinoceros_BMNH_S2015.14.2_a03.png	693.0	389.0	818.0	350.0	700.0	304.0	698.0	557.0	697.0	597.0	700.0	742.0	806.0	561.0	882.0	618.0	918.0	589.0	861.0	336.0	1083.0	533.0
Buceros_rhinoceros_BMNH_S2015.14.2_a04.png	686.0	303.0	821.0	267.0	683.0	188.0	673.0	508.0	672.0	540.0	660.0	745.0	777.0	496.0	850.0	572.0	892.0	557.0	889.0	351.0	1123.0	574.0
Buceros_rhinoceros_BMNH_S2015.14.2_a05.png	711.0	307.0	886.0	255.0	716.0	177.0	703.0	491.0	704.0	545.0	691.0	824.0	819.0	507.0	909.0	584.0	955.0	554.0	902.0	267.0	1158.0	517.0
Bucorvus_abyssinicus_BMNH_S1956_V01.png	714.0	403.0	816.0	359.0	713.0	324.0	717.0	573.0	723.0	621.0	725.0	801.0	835.0	579.0	924.0	632.0	951.0	594.0	869.0	351.0	1076.0	476.0
Bucorvus_abyssinicus_BMNH_S1956_V02.png	655.0	304.0	753.0	276.0	659.0	215.0	651.0	460.0	652.0	500.0	645.0	663.0	743.0	463.0	820.0	506.0	842.0	481.0	793.0	284.0	987.0	425.0
Bucorvus_abyssinicus_BMNH_S1956_V03.png	791.0	316.0	869.0	287.0	787.0	243.0	789.0	477.0	791.0	504.0	791.0	718.0	893.0	472.0	948.0	517.0	970.0	498.0	932.0	302.0	1162.0	457.0
Bucorvus_abyssinicus_BMNH_S1956_V04.png	669.0	237.0	761.0	193.0	660.0	155.0	666.0	398.0	669.0	431.0	671.0	681.0	776.0	393.0	839.0	439.0	859.0	420.0	853.0	251.0	1059.0	396.0
Bucorvus_abyssinicus_BMNH_S1956_V05.png	751.0	324.0	855.0	284.0	750.0	234.0	751.0	485.0	751.0	523.0	758.0	832.0	849.0	489.0	929.0	553.0	950.0	532.0	970.0	407.0	1125.0	499.0
Calyptorhynchus_baudini_BMNH_S1973.70.1_V00.png	739.0	404.0	849.0	342.0	742.0	297.0	731.0	586.0	723.0	630.0	710.0	895.0	817.0	610.0	880.0	682.0	903.0	637.0	860.0	385.0	1051.0	502.0
Calyptorhynchus_baudini_BMNH_S1973.70.1_V01.png	772.0	397.0	874.0	339.0	767.0	247.0	765.0	599.0	764.0	643.0	762.0	878.0	856.0	628.0	907.0	692.0	931.0	647.0	883.0	403.0	1078.0	568.0
Calyptorhynchus_baudini_BMNH_S1973.70.1_V02.png	732.0	414.0	830.0	343.0	737.0	243.0	724.0	640.0	724.0	686.0	719.0	884.0	805.0	653.0	861.0	695.0	893.0	679.0	840.0	458.0	1028.0	660.0
Calyptorhynchus_baudini_BMNH_S1973.70.1_V03.png	768.0	376.0	856.0	304.0	774.0	214.0	739.0	611.0	735.0	647.0	726.0	826.0	815.0	605.0	879.0	674.0	900.0	660.0	881.0	457.0	1075.0	679.0
Calyptorhynchus_baudini_BMNH_S1973.70.1_V04.png	760.0	372.0	850.0	302.0	764.0	194.0	749.0	600.0	752.0	639.0	754.0	814.0	810.0	604.0	883.0	657.0	906.0	642.0	893.0	462.0	1126.0	662.0
Calyptorhynchus_baudini_BMNH_S1973.70.1_V05.png	743.0	332.0	847.0	236.0	742.0	142.0	741.0	547.0	743.0	588.0	745.0	774.0	824.0	538.0	876.0	610.0	901.0	593.0	888.0	422.0	1144.0	596.0
Cariama_cristata_BMNH_19031220276_V00.png	697.0	388.0	840.0	335.0	701.0	314.0	702.0	533.0	699.0	565.0	702.0	886.0	821.0	525.0	894.0	584.0	901.0	531.0	871.0	301.0	1023.0	413.0
Cariama_cristata_BMNH_19031220276_V01.png	754.0	345.0	927.0	292.0	750.0	247.0	740.0	489.0	739.0	545.0	711.0	847.0	846.0	466.0	910.0	565.0	922.0	501.0	929.0	272.0	1063.0	470.0
Cariama_cristata_BMNH_19031220276_V02.png	699.0	311.0	831.0	262.0	702.0	194.0	701.0	447.0	698.0	492.0	705.0	880.0	768.0	425.0	847.0	503.0	863.0	475.0	878.0	225.0	1040.0	442.0
Cariama_cristata_BMNH_19031220276_V03.png	725.0	314.0	846.0	252.0	730.0	167.0	723.0	450.0	719.0	502.0	704.0	902.0	776.0	419.0	859.0	502.0	875.0	474.0	922.0	233.0	1092.0	485.0
Cariama_cristata_BMNH_19031220276_V04.png	722.0	292.0	844.0	222.0	721.0	144.0	712.0	430.0	715.0	483.0	715.0	898.0	772.0	397.0	836.0	478.0	860.0	452.0	924.0	228.0	1109.0	481.0
Cariama_cristata_BMNH_19031220276_V05.png	717.0	267.0	830.0	213.0	721.0	153.0	716.0	390.0	713.0	427.0	711.0	832.0	771.0	362.0	858.0	447.0	868.0	417.0	878.0	237.0	1075.0	399.0
Centropus_sinenesis_parroti_BMNH_S-1973-66-128_V01.png	671.0	495.0	810.0	480.0	677.0	452.0	676.0	645.0	673.0	666.0	677.0	885.0	801.0	628.0	862.0	687.0	883.0	661.0	812.0	465.0	988.0	639.0
Centropus_sinenesis_parroti_BMNH_S-1973-66-128_V02.png	678.0	441.0	838.0	424.0	681.0	378.0	682.0	590.0	682.0	613.0	653.0	919.0	792.0	559.0	861.0	623.0	896.0	603.0	842.0	444.0	1053.0	616.0
Centropus_sinenesis_parroti_BMNH_S-1973-66-128_V03.png	687.0	278.0	862.0	277.0	689.0	224.0	687.0	461.0	683.0	497.0	684.0	887.0	817.0	427.0	890.0	498.0	920.0	471.0	896.0	306.0	1218.0	519.0
Centropus_sinenesis_parroti_BMNH_S-1973-66-128_V04.png	714.0	288.0	876.0	258.0	717.0	213.0	721.0	468.0	721.0	500.0	719.0	875.0	843.0	429.0	903.0	496.0	943.0	465.0	923.0	294.0	1276.0	456.0
Centropus_sinenesis_parroti_BMNH_S-1973-66-128_V05.png	695.0	300.0	846.0	261.0	693.0	218.0	692.0	498.0	695.0	532.0	693.0	845.0	845.0	457.0	907.0	525.0	941.0	505.0	918.0	311.0	1263.0	421.0
Chauna_chavaria_BMNH_S195433_V01.png	720.0	372.0	816.0	328.0	719.0	276.0	715.0	503.0	720.0	559.0	690.0	797.0	799.0	528.0	885.0	604.0	897.0	584.0	822.0	369.0	958.0	532.0
Chauna_chavaria_BMNH_S195433_V02.png	709.0	340.0	793.0	290.0	721.0	225.0	708.0	455.0	705.0	512.0	697.0	774.0	757.0	486.0	842.0	552.0	852.0	533.0	808.0	339.0	967.0	557.0
Chauna_chavaria_BMNH_S195433_V03.png	760.0	303.0	833.0	238.0	764.0	170.0	755.0	419.0	755.0	487.0	744.0	773.0	813.0	445.0	899.0	513.0	900.0	492.0	855.0	299.0	1027.0	539.0
Chauna_chavaria_BMNH_S195433_V04.png	781.0	302.0	860.0	238.0	781.0	163.0	778.0	426.0	778.0	488.0	755.0	792.0	827.0	448.0	886.0	525.0	912.0	510.0	886.0	322.0	1045.0	589.0
Chauna_chavaria_BMNH_S195433_V05.png	736.0	315.0	832.0	235.0	730.0	157.0	736.0	431.0	730.0	491.0	706.0	816.0	778.0	460.0	843.0	540.0	861.0	521.0	845.0	319.0	1004.0	584.0
Ciconia_ciconia_UMZC_331A_V00.png	754.0	312.0	848.0	257.0	749.0	240.0	751.0	430.0	753.0	480.0	751.0	624.0	828.0	458.0	900.0	501.0	918.0	464.0	856.0	240.0	1045.0	345.0
Ciconia_ciconia_UMZC_331A_V01.png	742.0	423.0	836.0	370.0	732.0	341.0	744.0	545.0	746.0	595.0	747.0	762.0	798.0	569.0	880.0	625.0	904.0	599.0	862.0	400.0	1055.0	519.0
Ciconia_ciconia_UMZC_331A_V02.png	670.0	405.0	757.0	361.0	675.0	302.0	669.0	524.0	665.0	563.0	653.0	778.0	712.0	547.0	790.0	611.0	802.0	589.0	786.0	412.0	979.0	569.0
Ciconia_ciconia_UMZC_331A_V03.png	698.0	370.0	784.0	315.0	696.0	259.0	694.0	502.0	695.0	540.0	690.0	769.0	732.0	525.0	799.0	569.0	796.0	543.0	811.0	387.0	977.0	573.0
Ciconia_ciconia_UMZC_331A_V04.png	666.0	412.0	756.0	355.0	662.0	289.0	670.0	535.0	665.0	578.0	670.0	821.0	701.0	540.0	761.0	601.0	763.0	568.0	780.0	441.0	958.0	651.0
Ciconia_ciconia_UMZC_331A_V05.png	734.0	361.0	840.0	290.0	732.0	198.0	730.0	499.0	731.0	565.0	714.0	859.0	780.0	515.0	862.0	599.0	859.0	547.0	869.0	399.0	1133.0	654.0
Coroscoba_coroscoba_BMNH_S-2002-30-1_V01.png	763.0	393.0	922.0	349.0	755.0	299.0	759.0	546.0	757.0	600.0	758.0	793.0	815.0	583.0	897.0	642.0	928.0	621.0	931.0	370.0	1116.0	592.0
Coroscoba_coroscoba_BMNH_S-2002-30-1_V02.png	741.0	343.0	838.0	266.0	735.0	187.0	746.0	470.0	742.0	517.0	747.0	792.0	772.0	449.0	867.0	531.0	864.0	481.0	864.0	327.0	1093.0	625.0
Coroscoba_coroscoba_BMNH_S-2002-30-1_V03.png	725.0	369.0	817.0	319.0	732.0	223.0	710.0	493.0	708.0	544.0	702.0	805.0	744.0	496.0	818.0	574.0	825.0	520.0	850.0	354.0	1018.0	694.0
Coroscoba_coroscoba_BMNH_S-2002-30-1_V04.png	731.0	369.0	851.0	310.0	737.0	234.0	730.0	492.0	733.0	560.0	728.0	789.0	788.0	515.0	855.0	599.0	860.0	578.0	874.0	342.0	1048.0	631.0
Coroscoba_coroscoba_BMNH_S-2002-30-1_V05.png	733.0	369.0	831.0	296.0	732.0	183.0	727.0	484.0	728.0	518.0	744.0	797.0	757.0	480.0	853.0	566.0	846.0	503.0	866.0	348.0	1028.0	658.0
Diomedea_epomophora_sandfordi_BMNH_S-1974-9-1_V01.png	681.0	417.0	842.0	362.0	689.0	319.0	667.0	579.0	666.0	619.0	653.0	805.0	759.0	597.0	851.0	685.0	878.0	646.0	879.0	358.0	1050.0	582.0
Diomedea_epomophora_sandfordi_BMNH_S-1974-9-1_V02.png	663.0	362.0	806.0	304.0	656.0	235.0	661.0	524.0	656.0	564.0	657.0	767.0	743.0	542.0	829.0	626.0	847.0	587.0	840.0	305.0	1031.0	548.0
Diomedea_epomophora_sandfordi_BMNH_S-1974-9-1_V03.png	744.0	347.0	890.0	277.0	745.0	215.0	737.0	533.0	732.0	577.0	731.0	758.0	806.0	549.0	883.0	618.0	900.0	599.0	918.0	321.0	1097.0	591.0
Diomedea_epomophora_sandfordi_BMNH_S-1974-9-1_V04.png	695.0	393.0	822.0	305.0	696.0	239.0	691.0	572.0	689.0	615.0	688.0	793.0	761.0	578.0	835.0	662.0	854.0	635.0	862.0	340.0	1047.0	643.0
Diomedea_epomophora_sandfordi_BMNH_S-1974-9-1_V05.png	770.0	413.0	900.0	315.0	777.0	230.0	773.0	585.0	777.0	627.0	775.0	811.0	855.0	589.0	917.0	662.0	948.0	650.0	959.0	369.0	1118.0	658.0
Diomedea_epomophora_sandfordi_BMNH_S-1974-9-1_V06.png	698.0	416.0	807.0	318.0	701.0	220.0	687.0	559.0	687.0	610.0	679.0	816.0	758.0	586.0	840.0	675.0	873.0	651.0	876.0	349.0	1034.0	651.0
Diomedea_epomophora_sandfordi_BMNH_S-1974-9-1_V07.png	640.0	392.0	753.0	291.0	630.0	204.0	634.0	552.0	643.0	582.0	646.0	775.0	717.0	556.0	814.0	636.0	848.0	604.0	831.0	324.0	980.0	547.0
Dromais_novellhandiae_UMZC_36900.png	645.0	350.0	788.0	303.0	648.0	196.0	644.0	468.0	645.0	517.0	633.0	856.0	725.0	516.0	795.0	597.0	822.0	581.0	842.0	290.0	985.0	669.0
Dromais_novellhandiae_UMZC_36901.png	739.0	322.0	866.0	280.0	743.0	153.0	733.0	459.0	737.0	510.0	721.0	871.0	827.0	486.0	884.0	591.0	920.0	574.0	961.0	263.0	1066.0	667.0
Dromais_novellhandiae_UMZC_36902.png	714.0	249.0	855.0	202.0	720.0	73.0	706.0	394.0	707.0	445.0	682.0	845.0	811.0	417.0	875.0	529.0	902.0	499.0	952.0	199.0	1043.0	601.0
Dromaius_novellhandiae_UMZC_36903.png	713.0	285.0	840.0	240.0	717.0	125.0	710.0	385.0	711.0	439.0	720.0	832.0	790.0	418.0	841.0	526.0	868.0	486.0	910.0	219.0	1018.0	549.0
Dromaius_novellhandiae_UMZC_36904.png	753.0	257.0	867.0	229.0	766.0	126.0	743.0	363.0	740.0	410.0	728.0	811.0	824.0	378.0	887.0	454.0	909.0	429.0	920.0	205.0	1031.0	450.0
Dromaius_novellhandiae_UMZC_36905.png	767.0	242.0	896.0	199.0	775.0	126.0	761.0	336.0	757.0	388.0	737.0	842.0	835.0	353.0	905.0	413.0	916.0	381.0	949.0	173.0	1031.0	362.0
Fregata_aquila_BMNH_188422931_V00.png	791.0	353.0	904.0	297.0	796.0	224.0	776.0	556.0	768.0	599.0	772.0	741.0	855.0	559.0	933.0	607.0	944.0	581.0	931.0	419.0	1126.0	647.0
Fregata_aquila_BMNH_188422931_V01.png	745.0	298.0	875.0	235.0	749.0	214.0	735.0	504.0	736.0	534.0	728.0	695.0	903.0	483.0	964.0	553.0	987.0	519.0	896.0	297.0	1141.0	458.0
Fregata_aquila_BMNH_188422931_V02.png	777.0	346.0	890.0	283.0	775.0	234.0	778.0	577.0	779.0	611.0	782.0	766.0	871.0	543.0	980.0	631.0	991.0	590.0	924.0	378.0	1166.0	577.0
Fregata_aquila_BMNH_188422931_V03.png	764.0	279.0	883.0	219.0	766.0	160.0	754.0	505.0	756.0	559.0	756.0	692.0	834.0	488.0	916.0	557.0	937.0	538.0	913.0	333.0	1114.0	552.0
Fregata_aquila_BMNH_188422931_V04.png	749.0	293.0	880.0	223.0	766.0	143.0	739.0	515.0	740.0	568.0	731.0	728.0	821.0	526.0	914.0	574.0	930.0	551.0	913.0	363.0	1134.0	624.0
Fregata_aquila_BMNH_188422931_V05.png	858.0	387.0	967.0	324.0	863.0	242.0	851.0	548.0	845.0	599.0	849.0	744.0	927.0	568.0	994.0	604.0	995.0	575.0	992.0	428.0	1185.0	653.0
Fulmarus_glacialis_BMNH_1899.7.12.3_V000.png	715.0	358.0	834.0	299.0	711.0	252.0	707.0	512.0	707.0	544.0	685.0	720.0	847.0	537.0	906.0	589.0	921.0	542.0	868.0	303.0	1073.0	466.0
Fulmarus_glacialis_BMNH_1899.7.12.3_V001.png	804.0	417.0	922.0	364.0	799.0	295.0	798.0	587.0	797.0	620.0	800.0	790.0	904.0	581.0	961.0	653.0	974.0	611.0	941.0	418.0	1146.0	611.0
Fulmarus_glacialis_BMNH_1899.7.12.3_V002.png	715.0	379.0	812.0	314.0	718.0	238.0	709.0	560.0	706.0	587.0	705.0	766.0	802.0	559.0	848.0	611.0	860.0	575.0	860.0	375.0	1045.0	621.0
Fulmarus_glacialis_BMNH_1899.7.12.3_V003.png	761.0	385.0	850.0	325.0	767.0	228.0	758.0	551.0	755.0	576.0	747.0	772.0	842.0	535.0	876.0	591.0	904.0	568.0	910.0	375.0	1094.0	644.0
Fulmarus_glacialis_BMNH_1899.7.12.3_V004.png	720.0	424.0	816.0	363.0	723.0	249.0	711.0	579.0	714.0	607.0	705.0	816.0	780.0	566.0	841.0	637.0	866.0	606.0	871.0	405.0	1056.0	686.0
Fulmarus_glacialis_BMNH_1899.7.12.3_V005.png	726.0	430.0	831.0	357.0	729.0	253.0	721.0	585.0	720.0	611.0	718.0	832.0	797.0	570.0	852.0	640.0	875.0	607.0	887.0	412.0	1065.0	667.0
Haematopus_ostralegus_BMNH_1930-3-24-126_V101.png	701.0	371.0	798.0	296.0	700.0	276.0	700.0	535.0	696.0	568.0	692.0	783.0	853.0	551.0	904.0	606.0	906.0	548.0	834.0	316.0	1066.0	471.0
Haematopus_ostralegus_BMNH_1930-3-24-126_V102.png	709.0	351.0	851.0	270.0	705.0	237.0	705.0	509.0	706.0	546.0	708.0	773.0	793.0	500.0	868.0	588.0	886.0	557.0	846.0	336.0	1057.0	519.0
Haematopus_ostralegus_BMNH_1930-3-24-126_V103.png	718.0	416.0	841.0	332.0	717.0	251.0	712.0	553.0	713.0	591.0	707.0	840.0	781.0	533.0	845.0	599.0	871.0	579.0	830.0	384.0	1034.0	585.0
Haematopus_ostralegus_BMNH_1930-3-24-126_V104.png	742.0	360.0	827.0	264.0	738.0	173.0	740.0	494.0	740.0	519.0	728.0	788.0	789.0	477.0	858.0	537.0	870.0	528.0	843.0	344.0	1042.0	554.0
Haematopus_ostralegus_BMNH_1930-3-24-126_V105.png	660.0	400.0	762.0	286.0	663.0	187.0	654.0	536.0	654.0	570.0	658.0	828.0	718.0	510.0	770.0	582.0	790.0	565.0	780.0	384.0	987.0	594.0
Haematopus_ostralegus_BMNH_1930-3-24-126_V106.png	700.0	325.0	790.0	196.0	698.0	96.0	697.0	470.0	693.0	516.0	687.0	791.0	754.0	449.0	827.0	508.0	841.0	495.0	828.0	305.0	1040.0	517.0
Otis_tarda_BMNH_S2010191_V01.png	717.0	416.0	841.0	383.0	726.0	289.0	713.0	552.0	713.0	602.0	709.0	850.0	811.0	576.0	872.0	656.0	906.0	628.0	871.0	381.0	1134.0	566.0
Otis_tarda_BMNH_S2010191_V02.png	684.0	366.0	793.0	325.0	690.0	235.0	669.0	503.0	665.0	554.0	644.0	847.0	743.0	495.0	817.0	581.0	841.0	570.0	823.0	311.0	1089.0	600.0
Otis_tarda_BMNH_S2010191_V03.png	689.0	302.0	799.0	242.0	694.0	145.0	683.0	426.0	678.0	497.0	674.0	845.0	742.0	422.0	834.0	500.0	844.0	479.0	835.0	251.0	1124.0	576.0
Otis_tarda_BMNH_S2010191_V04.png	722.0	313.0	819.0	225.0	724.0	137.0	716.0	441.0	719.0	514.0	740.0	863.0	784.0	429.0	869.0	498.0	875.0	484.0	871.0	267.0	1211.0	572.0
Otis_tarda_BMNH_S2010191_V05.png	679.0	315.0	794.0	221.0	677.0	130.0	681.0	434.0	684.0	506.0	679.0	898.0	725.0	445.0	833.0	528.0	845.0	511.0	844.0	270.0	1195.0	530.0
Pandion_haliaetus_BMNH_S2012181_juv-subad_V01.png	717.0	322.0	812.0	260.0	715.0	217.0	712.0	478.0	712.0	515.0	709.0	813.0	813.0	524.0	877.0	587.0	901.0	558.0	824.0	313.0	1029.0	482.0
Pandion_haliaetus_BMNH_S2012181_juv-subad_V02.png	713.0	365.0	797.0	302.0	712.0	248.0	704.0	479.0	702.0	516.0	700.0	778.0	751.0	492.0	815.0	572.0	837.0	549.0	801.0	363.0	971.0	529.0
Pandion_haliaetus_BMNH_S2012181_juv-subad_V03.png	701.0	353.0	791.0	270.0	709.0	185.0	694.0	470.0	694.0	533.0	682.0	854.0	725.0	505.0	795.0	575.0	808.0	551.0	808.0	392.0	1017.0	593.0
Pandion_haliaetus_BMNH_S2012181_juv-subad_V04.png	714.0	395.0	786.0	325.0	721.0	236.0	706.0	496.0	704.0	550.0	691.0	811.0	733.0	532.0	787.0	586.0	809.0	573.0	814.0	451.0	977.0	627.0
Pandion_haliaetus_BMNH_S2012181_juv-subad_V05.png	692.0	313.0	792.0	234.0	698.0	138.0	691.0	451.0	683.0	516.0	664.0	818.0	721.0	498.0	781.0	550.0	797.0	530.0	823.0	409.0	1014.0	624.0
Podagus_strigoides_BMNH_S-1973-71-28_V01.png	729.0	410.0	824.0	384.0	734.0	343.0	726.0	539.0	725.0	562.0	708.0	764.0	815.0	524.0	877.0	557.0	881.0	538.0	834.0	406.0	1039.0	557.0
Podagus_strigoides_BMNH_S-1973-71-28_V02.png	713.0	383.0	831.0	362.0	710.0	291.0	710.0	538.0	716.0	567.0	706.0	852.0	779.0	514.0	867.0	553.0	880.0	537.0	844.0	381.0	1108.0	562.0
Podagus_strigoides_BMNH_S-1973-71-28_V03.png	695.0	361.0	795.0	324.0	696.0	264.0	697.0	484.0	696.0	515.0	696.0	807.0	761.0	454.0	816.0	501.0	826.0	486.0	811.0	358.0	1018.0	504.0
Podagus_strigoides_BMNH_S-1973-71-28_V04.png	739.0	346.0	854.0	313.0	749.0	236.0	735.0	490.0	733.0	522.0	717.0	841.0	802.0	468.0	867.0	507.0	888.0	494.0	874.0	345.0	1121.0	547.0
Ramphastos_tucanus_BMNH_S-2013-10-3_V01.png	726.0	390.0	874.0	365.0	733.0	335.0	726.0	491.0	722.0	535.0	708.0	768.0	851.0	494.0	904.0	548.0	924.0	527.0	888.0	358.0	1092.0	465.0
Ramphastos_tucanus_BMNH_S-2013-10-3_V02.png	733.0	368.0	869.0	347.0	735.0	277.0	731.0	464.0	728.0	514.0	714.0	762.0	850.0	475.0	903.0	533.0	928.0	510.0	893.0	323.0	1115.0	475.0
Ramphastos_tucanus_BMNH_S-2013-10-3_V03.png	722.0	300.0	877.0	271.0	721.0	183.0	717.0	406.0	712.0	470.0	704.0	789.0	860.0	424.0	928.0	491.0	955.0	467.0	931.0	249.0	1196.0	439.0
Ramphastos_tucanus_BMNH_S-2013-10-3_V04.png	720.0	405.0	841.0	373.0	719.0	296.0	717.0	483.0	718.0	526.0	702.0	775.0	820.0	498.0	884.0	551.0	910.0	538.0	884.0	363.0	1074.0	510.0
Ramphastos_tucanus_BMNH_S-2013-10-3_V05.png	658.0	455.0	777.0	425.0	659.0	348.0	660.0	539.0	660.0	569.0	649.0	782.0	767.0	547.0	831.0	587.0	853.0	574.0	823.0	427.0	957.0	527.0
Rhea_americana_NMS_Z201313_V00.png	709.0	405.0	901.0	366.0	700.0	341.0	705.0	518.0	709.0	555.0	753.0	756.0	783.0	536.0	854.0	613.0	869.0	583.0	905.0	322.0	1093.0	518.0
Rhea_americana_NMS_Z201313_V01.png	732.0	411.0	904.0	431.0	738.0	321.0	732.0	525.0	733.0	563.0	738.0	812.0	796.0	542.0	863.0	623.0	880.0	606.0	928.0	392.0	1112.0	639.0
Rhea_americana_NMS_Z201313_V02.png	741.0	360.0	869.0	350.0	743.0	282.0	740.0	455.0	736.0	499.0	741.0	716.0	804.0	467.0	842.0	531.0	862.0	516.0	920.0	337.0	1082.0	582.0
Rhea_americana_NMS_Z201313_V03.png	726.0	410.0	840.0	396.0	734.0	323.0	716.0	497.0	711.0	550.0	718.0	772.0	793.0	509.0	827.0	559.0	845.0	542.0	916.0	386.0	1072.0	642.0
Rhea_americana_NMS_Z201313_V04.png	742.0	403.0	864.0	401.0	743.0	296.0	739.0	474.0	736.0	518.0	724.0	778.0	803.0	505.0	858.0	548.0	868.0	532.0	934.0	382.0	1087.0	630.0
Rhea_americana_NMS_Z201313_V05.png	705.0	323.0	823.0	295.0	706.0	215.0	704.0	405.0	707.0	439.0	716.0	727.0	779.0	429.0	860.0	470.0	865.0	452.0	867.0	280.0	1077.0	466.0
Sagittarius_serpentarius_BMNH_S1952319800.png	690.0	377.0	794.0	331.0	693.0	290.0	688.0	511.0	690.0	551.0	689.0	834.0	771.0	546.0	844.0	621.0	879.0	585.0	843.0	325.0	1000.0	477.0
Sagittarius_serpentarius_BMNH_S1952319801.png	753.0	389.0	844.0	336.0	752.0	284.0	745.0	544.0	752.0	593.0	746.0	858.0	809.0	574.0	910.0	650.0	932.0	624.0	903.0	331.0	1059.0	539.0
Sagittarius_serpentarius_BMNH_S1952319802.png	737.0	327.0	852.0	284.0	732.0	205.0	738.0	489.0	734.0	551.0	728.0	843.0	783.0	510.0	894.0	588.0	914.0	558.0	899.0	303.0	1061.0	555.0
Sagittarius_serpentarius_BMNH_S1952319803.png	630.0	302.0	743.0	242.0	627.0	169.0	641.0	455.0	639.0	557.0	640.0	841.0	694.0	484.0	804.0	565.0	812.0	536.0	807.0	290.0	989.0	572.0
Sagittarius_serpentarius_BMNH_S1952319804.png	687.0	317.0	800.0	241.0	693.0	184.0	683.0	471.0	678.0	548.0	659.0	856.0	745.0	523.0	842.0	610.0	863.0	572.0	873.0	325.0	1027.0	633.0
Struthio_camelus_NMS_Z1879859_18.png	730.0	345.0	843.0	308.0	737.0	271.0	735.0	446.0	736.0	469.0	731.0	629.0	814.0	466.0	883.0	527.0	894.0	499.0	875.0	278.0	998.0	435.0
Struthio_camelus_NMS_Z1879859_19.png	705.0	388.0	833.0	364.0	703.0	310.0	705.0	489.0	707.0	516.0	711.0	693.0	771.0	504.0	826.0	573.0	854.0	556.0	856.0	350.0	974.0	518.0
Struthio_camelus_NMS_Z1879859_20.png	727.0	405.0	845.0	392.0	721.0	302.0	721.0	516.0	723.0	551.0	715.0	743.0	786.0	521.0	830.0	601.0	849.0	587.0	883.0	384.0	987.0	619.0
Struthio_camelus_NMS_Z1879859_21.png	677.0	349.0	792.0	337.0	670.0	236.0	669.0	453.0	670.0	495.0	660.0	691.0	714.0	455.0	758.0	541.0	774.0	519.0	854.0	344.0	898.0	591.0
Struthio_camelus_NMS_Z1879859_22.png	697.0	340.0	832.0	336.0	695.0	218.0	690.0	444.0	689.0	481.0	675.0	729.0	734.0	444.0	764.0	518.0	792.0	500.0	874.0	316.0	919.0	565.0
Struthio_camelus_NMS_Z1879859_23.png	682.0	352.0	816.0	347.0	677.0	226.0	679.0	455.0	680.0	492.0	662.0	776.0	734.0	458.0	758.0	527.0	781.0	505.0	851.0	326.0	943.0	567.0
Struthio_camelus_NMS_Z1879859_24.png	689.0	296.0	807.0	257.0	688.0	179.0	691.0	408.0	690.0	438.0	678.0	859.0	741.0	417.0	785.0	476.0	799.0	437.0	855.0	233.0	972.0	493.0
Tauraco_persa_buffoni_BMNH_1891-7-20-47_V01.png	679.0	388.0	818.0	331.0	680.0	291.0	675.0	586.0	673.0	625.0	661.0	849.0	792.0	572.0	848.0	624.0	854.0	598.0	860.0	348.0	1048.0	558.0
Tauraco_persa_buffoni_BMNH_1891-7-20-47_V02.png	719.0	414.0	815.0	377.0	722.0	345.0	715.0	544.0	717.0	574.0	728.0	746.0	790.0	537.0	835.0	584.0	848.0	562.0	862.0	408.0	1009.0	569.0
Tauraco_persa_buffoni_BMNH_1891-7-20-47_V03.png	696.0	420.0	773.0	387.0	687.0	347.0	690.0	580.0	689.0	606.0	695.0	763.0	758.0	552.0	803.0	597.0	814.0	577.0	839.0	401.0	990.0	611.0
Tauraco_persa_buffoni_BMNH_1891-7-20-47_V04.png	682.0	414.0	776.0	364.0	682.0	307.0	678.0	572.0	676.0	603.0	675.0	844.0	752.0	547.0	805.0	609.0	819.0	594.0	857.0	397.0	1027.0	634.0
Tauraco_persa_buffoni_BMNH_1891-7-20-47_V05.png	695.0	393.0	805.0	338.0	698.0	296.0	691.0	541.0	691.0	579.0	682.0	842.0	771.0	517.0	842.0	598.0	862.0	573.0	865.0	385.0	1048.0	557.0
Thalasseus_sandvicensis_BMNH_1930-3-24-101_V01.png	735.0	395.0	828.0	339.0	740.0	271.0	733.0	551.0	738.0	578.0	729.0	723.0	823.0	538.0	875.0	585.0	890.0	568.0	847.0	403.0	1068.0	504.0
Thalasseus_sandvicensis_BMNH_1930-3-24-101_V02.png	677.0	435.0	760.0	367.0	676.0	250.0	667.0	562.0	667.0	594.0	667.0	726.0	716.0	556.0	774.0	577.0	767.0	565.0	807.0	441.0	997.0	629.0
Thalasseus_sandvicensis_BMNH_1930-3-24-101_V03.png	757.0	433.0	848.0	346.0	751.0	248.0	753.0	570.0	753.0	606.0	750.0	730.0	807.0	544.0	866.0	563.0	864.0	542.0	893.0	435.0	1072.0	609.0
Thalasseus_sandvicensis_BMNH_1930-3-24-101_V04.png	687.0	406.0	772.0	326.0	689.0	234.0	685.0	521.0	680.0	550.0	674.0	714.0	716.0	526.0	781.0	554.0	773.0	536.0	798.0	432.0	992.0	584.0
Thalasseus_sandvicensis_BMNH_1930-3-24-101_V05.png	673.0	387.0	778.0	281.0	671.0	164.0	659.0	527.0	662.0	563.0	673.0	741.0	714.0	520.0	790.0	558.0	781.0	532.0	807.0	412.0	1035.0	589.0
Thalasseus_sandvicensis_BMNH_1930-3-24-101_V06.png	703.0	442.0	806.0	347.0	708.0	235.0	699.0	595.0	698.0	632.0	697.0	805.0	767.0	592.0	806.0	629.0	831.0	615.0	833.0	454.0	1071.0	628.0
Ankylosaurus_D1.png	166.0	198.0	228.0	149.0	169.0	84.0	162.0	228.0	161.0	252.0	169.0	368.0	180.0	251.0	231.0	299.0	234.0	283.0	233.0	166.0	277.0	290.0
Ankylosaurus_D10.png	177.0	193.0	240.0	139.0	179.0	81.0	177.0	223.0	177.0	256.0	182.0	377.0	182.0	251.0	204.0	279.0	208.0	260.0	232.0	182.0	297.0	314.0
Ankylosaurus_D2.png	166.0	207.0	237.0	157.0	173.0	93.0	164.0	247.0	162.0	292.0	159.0	404.0	165.0	254.0	227.0	303.0	223.0	284.0	227.0	198.0	264.0	374.0
Ankylosaurus_D3.png	159.0	196.0	219.0	151.0	163.0	86.0	157.0	236.0	158.0	293.0	157.0	400.0	162.0	272.0	193.0	308.0	197.0	296.0	212.0	184.0	258.0	374.0
Ankylosaurus_D4.png	140.0	198.0	195.0	149.0	138.0	89.0	145.0	239.0	141.0	296.0	134.0	410.0	144.0	271.0	171.0	312.0	174.0	297.0	189.0	190.0	214.0	389.0
Ankylosaurus_D5.png	149.0	186.0	205.0	130.0	151.0	71.0	155.0	221.0	151.0	287.0	146.0	406.0	158.0	262.0	177.0	308.0	181.0	294.0	190.0	178.0	226.0	379.0
Ankylosaurus_D6.png	149.0	226.0	208.0	162.0	153.0	108.0	150.0	259.0	151.0	329.0	155.0	423.0	154.0	296.0	172.0	339.0	180.0	319.0	196.0	214.0	265.0	389.0
Ankylosaurus_D7.png	147.0	222.0	211.0	176.0	154.0	115.0	148.0	253.0	144.0	309.0	154.0	395.0	150.0	282.0	170.0	318.0	175.0	297.0	201.0	219.0	241.0	382.0
Ankylosaurus_D8.png	202.0	187.0	255.0	136.0	208.0	80.0	203.0	219.0	205.0	270.0	207.0	365.0	207.0	249.0	231.0	275.0	235.0	260.0	248.0	183.0	296.0	322.0
Ankylosaurus_D9.png	189.0	191.0	245.0	135.0	191.0	77.0	194.0	221.0	195.0	271.0	198.0	376.0	199.0	253.0	227.0	282.0	228.0	266.0	250.0	183.0	289.0	313.0
Camarasaurus_PlateLXX_D1.png	326.0	214.0	404.0	144.0	327.0	69.0	327.0	228.0	339.0	291.0	469.0	468.0	385.0	284.0	478.0	314.0	460.0	290.0	399.0	96.0	634.0	287.0
Camarasaurus_PlateLXX_D10.png	301.0	190.0	398.0	109.0	312.0	31.0	301.0	232.0	304.0	337.0	299.0	557.0	320.0	321.0	405.0	398.0	404.0	375.0	440.0	327.0	526.0	425.0
Camarasaurus_PlateLXX_D2.png	318.0	184.0	402.0	85.0	306.0	15.0	322.0	239.0	361.0	282.0	448.0	438.0	392.0	267.0	542.0	353.0	526.0	329.0	417.0	125.0	631.0	269.0
Camarasaurus_PlateLXX_D3.png	335.0	166.0	429.0	91.0	333.0	24.0	335.0	210.0	336.0	274.0	439.0	468.0	390.0	276.0	491.0	361.0	479.0	331.0	464.0	167.0	641.0	343.0
Camarasaurus_PlateLXX_D4.png	291.0	147.0	378.0	80.0	291.0	30.0	292.0	191.0	295.0	279.0	391.0	454.0	312.0	254.0	400.0	300.0	402.0	283.0	455.0	234.0	585.0	378.0
Camarasaurus_PlateLXX_D5.png	296.0	192.0	386.0	116.0	293.0	31.0	295.0	216.0	291.0	331.0	361.0	432.0	302.0	316.0	377.0	381.0	385.0	368.0	380.0	271.0	527.0	347.0
Camarasaurus_PlateLXX_D6.png	332.0	164.0	412.0	95.0	338.0	26.0	321.0	205.0	324.0	325.0	360.0	523.0	346.0	292.0	412.0	368.0	429.0	356.0	436.0	282.0	520.0	373.0
Camarasaurus_PlateLXX_D7.png	315.0	203.0	412.0	111.0	329.0	36.0	313.0	229.0	312.0	378.0	348.0	574.0	328.0	337.0	405.0	395.0	419.0	388.0	438.0	333.0	527.0	393.0
Camarasaurus_PlateLXX_D8.png	309.0	202.0	407.0	113.0	317.0	27.0	311.0	248.0	306.0	370.0	326.0	561.0	339.0	331.0	419.0	368.0	427.0	350.0	448.0	298.0	530.0	404.0
Camarasaurus_PlateLXX_D9.png	302.0	199.0	388.0	127.0	300.0	43.0	295.0	235.0	298.0	349.0	293.0	537.0	310.0	310.0	370.0	329.0	375.0	310.0	432.0	278.0	489.0	396.0
Camarasaurus_PlateLXX_DS.png	317.0	239.0	432.0	146.0	323.0	42.0	318.0	269.0	314.0	368.0	306.0	565.0	328.0	352.0	407.0	385.0	394.0	363.0	454.0	308.0	509.0	442.0
Dinm_Silesaurus_AD01.png	271.0	217.0	362.0	114.0	279.0	35.0	262.0	321.0	266.0	456.0	264.0	624.0	274.0	343.0	438.0	477.0	425.0	372.0	375.0	78.0	498.0	277.0
Dinm_Silesaurus_AD02.png	332.0	215.0	424.0	108.0	340.0	19.0	324.0	318.0	325.0	452.0	321.0	635.0	343.0	339.0	493.0	464.0	481.0	378.0	447.0	74.0	591.0	318.0
Dinm_Silesaurus_AD03.png	313.0	226.0	412.0	122.0	321.0	18.0	305.0	332.0	308.0	435.0	306.0	653.0	325.0	359.0	460.0	460.0	436.0	370.0	443.0	91.0	585.0	336.0
Dinm_Silesaurus_AD04.png	328.0	229.0	427.0	123.0	334.0	15.0	322.0	329.0	326.0	430.0	318.0	656.0	342.0	357.0	474.0	452.0	467.0	391.0	458.0	121.0	592.0	386.0
Dinm_Silesaurus_AD05.png	302.0	249.0	399.0	126.0	302.0	29.0	298.0	358.0	294.0	452.0	295.0	657.0	315.0	371.0	444.0	468.0	438.0	410.0	432.0	162.0	566.0	430.0
Dinm_Silesaurus_AD06.png	336.0	264.0	430.0	145.0	341.0	53.0	329.0	372.0	328.0	459.0	323.0	671.0	348.0	401.0	449.0	473.0	440.0	430.0	474.0	241.0	603.0	454.0
Dinm_Silesaurus_AD07.png	304.0	245.0	397.0	147.0	308.0	50.0	299.0	365.0	297.0	441.0	293.0	667.0	314.0	400.0	409.0	458.0	422.0	427.0	471.0	279.0	579.0	458.0
Dinm_Silesaurus_AD08.png	350.0	221.0	446.0	120.0	350.0	27.0	346.0	330.0	339.0	416.0	332.0	648.0	355.0	358.0	460.0	428.0	454.0	392.0	527.0	258.0	632.0	441.0
Dinm_Silesaurus_AD09.png	314.0	250.0	404.0	144.0	318.0	45.0	312.0	362.0	304.0	432.0	299.0	685.0	326.0	397.0	431.0	454.0	430.0	420.0	496.0	284.0	598.0	454.0
Dinm_Silesaurus_AD10.png	331.0	253.0	422.0	144.0	335.0	44.0	321.0	359.0	320.0	440.0	317.0	708.0	339.0	405.0	442.0	453.0	437.0	417.0	520.0	301.0	622.0	454.0
Dinm_Silesaurus_AD11.png	347.0	266.0	435.0	155.0	348.0	49.0	335.0	378.0	331.0	439.0	332.0	719.0	352.0	400.0	438.0	463.0	444.0	436.0	527.0	308.0	644.0	463.0
Dinm_Silesaurus_AD12.png	390.0	312.0	493.0	178.0	389.0	58.0	382.0	412.0	385.0	452.0	381.0	723.0	397.0	438.0	483.0	515.0	487.0	473.0	573.0	363.0	709.0	513.0
Dinm_Silesaurus_AD13.png	319.0	287.0	451.0	156.0	332.0	29.0	310.0	409.0	315.0	514.0	313.0	765.0	326.0	453.0	422.0	522.0	424.0	486.0	529.0	393.0	582.0	564.0
Dinm_Silesaurus_AD14.png	289.0	332.0	406.0	173.0	297.0	52.0	279.0	440.0	286.0	510.0	282.0	789.0	291.0	472.0	394.0	540.0	387.0	507.0	474.0	416.0	527.0	579.0
Dinm_Silesaurus_AD15.png	367.0	329.0	521.0	177.0	380.0	31.0	364.0	442.0	363.0	508.0	366.0	849.0	376.0	474.0	454.0	534.0	459.0	511.0	578.0	443.0	638.0	600.0
Dinm_Silesaurus_AD16.png	376.0	337.0	509.0	183.0	378.0	37.0	365.0	473.0	366.0	522.0	368.0	897.0	381.0	495.0	464.0	541.0	471.0	527.0	566.0	457.0	614.0	583.0
Huayangosaurus_ADant.png	321.0	272.0	415.0	159.0	312.0	57.0	325.0	398.0	321.0	482.0	329.0	689.0	329.0	442.0	422.0	549.0	438.0	532.0	423.0	246.0	609.0	573.0
Huayangosaurus_ADpos.png	333.0	242.0	411.0	149.0	335.0	60.0	331.0	319.0	333.0	620.0	337.0	877.0	341.0	549.0	408.0	622.0	403.0	577.0	402.0	514.0	541.0	806.0
Iguanadon_AD02.png	245.0	250.0	342.0	161.0	245.0	60.0	247.0	330.0	254.0	423.0	267.0	651.0	297.0	379.0	371.0	472.0	392.0	469.0	347.0	310.0	483.0	497.0
Iguanadon_AD04.png	291.0	348.0	359.0	293.0	293.0	212.0	291.0	383.0	292.0	417.0	281.0	648.0	307.0	411.0	350.0	426.0	353.0	414.0	360.0	373.0	456.0	517.0
Iguanadon_AD05.png	264.0	245.0	334.0	140.0	259.0	26.0	260.0	289.0	267.0	419.0	268.0	733.0	279.0	339.0	354.0	451.0	359.0	431.0	333.0	262.0	466.0	546.0
Iguanadon_AD09.png	378.0	271.0	435.0	204.0	380.0	134.0	378.0	305.0	377.0	347.0	371.0	648.0	390.0	327.0	420.0	339.0	420.0	322.0	455.0	324.0	541.0	401.0
Kritosaurus_Da.png	154.0	176.0	215.0	124.0	158.0	50.0	164.0	219.0	168.0	257.0	167.0	624.0	174.0	234.0	214.0	264.0	210.0	246.0	220.0	207.0	331.0	343.0
Kritosaurus_Db.png	196.0	135.0	254.0	88.0	199.0	32.0	197.0	181.0	200.0	242.0	185.0	597.0	210.0	196.0	242.0	237.0	241.0	216.0	256.0	182.0	343.0	359.0
Kritosaurus_Dc.png	205.0	120.0	266.0	86.0	210.0	28.0	208.0	170.0	206.0	210.0	174.0	593.0	226.0	183.0	257.0	230.0	259.0	209.0	272.0	152.0	342.0	376.0
Kritosaurus_Dd.png	377.0	346.0	541.0	187.0	365.0	19.0	373.0	425.0	370.0	509.0	334.0	1161.0	406.0	428.0	481.0	480.0	485.0	450.0	524.0	468.0	692.0	612.0
Kritosaurus_De.png	374.0	358.0	482.0	212.0	364.0	74.0	383.0	429.0	382.0	499.0	357.0	1124.0	396.0	460.0	474.0	504.0	478.0	476.0	478.0	438.0	677.0	580.0
Kritosaurus_Df.png	319.0	313.0	428.0	189.0	295.0	56.0	322.0	392.0	329.0	498.0	289.0	1139.0	331.0	425.0	413.0	462.0	416.0	438.0	425.0	399.0	639.0	563.0
Kritosaurus_Dg.png	369.0	304.0	475.0	199.0	356.0	73.0	364.0	389.0	360.0	493.0	331.0	1182.0	375.0	421.0	455.0	473.0	462.0	452.0	455.0	390.0	667.0	545.0
Ornt_Dryosaurus_altus_YPM57717_01.png	818.0	376.0	971.0	272.0	828.0	135.0	803.0	496.0	803.0	543.0	801.0	700.0	853.0	507.0	924.0	586.0	932.0	565.0	913.0	428.0	1191.0	563.0
Ornt_Dryosaurus_altus_YPM57717_02.png	856.0	422.0	1009.0	306.0	869.0	167.0	831.0	581.0	812.0	635.0	804.0	794.0	885.0	580.0	928.0	663.0	949.0	624.0	945.0	498.0	1271.0	624.0
Ornt_Dryosaurus_altus_YPM57717_03.png	765.0	410.0	922.0	250.0	762.0	102.0	762.0	534.0	765.0	588.0	731.0	778.0	793.0	530.0	855.0	598.0	863.0	583.0	911.0	464.0	1236.0	582.0
Ornt_Dryosaurus_altus_YPM57717_04.png	824.0	480.0	993.0	358.0	842.0	222.0	809.0	572.0	815.0	632.0	794.0	842.0	846.0	588.0	913.0	642.0	913.0	619.0	993.0	556.0	1286.0	695.0
Ornt_Dryosaurus_altus_YPM57717_05.png	841.0	433.0	1015.0	319.0	846.0	164.0	815.0	512.0	816.0	568.0	798.0	830.0	842.0	533.0	903.0	580.0	908.0	563.0	1043.0	474.0	1362.0	614.0
Ornt_Dryosaurus_altus_YPM57717_06.png	732.0	430.0	916.0	330.0	751.0	176.0	725.0	494.0	722.0	541.0	722.0	819.0	742.0	507.0	815.0	544.0	813.0	522.0	940.0	489.0	1234.0	618.0
Ornt_Dryosaurus_altus_YPM57717_07.png	823.0	396.0	973.0	276.0	826.0	138.0	804.0	486.0	816.0	561.0	832.0	864.0	829.0	493.0	894.0	521.0	894.0	498.0	1058.0	469.0	1363.0	565.0
Srpd_Apatosaurus_AD01.tif	246.0	108.0	312.0	65.0	244.0	15.0	247.0	132.0	243.0	185.0	353.0	382.0	299.0	202.0	382.0	236.0	384.0	221.0	312.0	104.0	446.0	189.0
Srpd_Apatosaurus_AD02.tif	218.0	126.0	287.0	82.0	224.0	32.0	216.0	148.0	229.0	218.0	320.0	394.0	252.0	216.0	327.0	261.0	328.0	245.0	287.0	134.0	430.0	202.0
Srpd_Apatosaurus_AD03.tif	212.0	129.0	285.0	75.0	215.0	25.0	212.0	147.0	218.0	224.0	287.0	405.0	241.0	226.0	306.0	258.0	316.0	252.0	278.0	171.0	397.0	234.0
Srpd_Apatosaurus_AD04.tif	197.0	163.0	261.0	113.0	199.0	58.0	196.0	184.0	195.0	268.0	268.0	464.0	214.0	269.0	272.0	313.0	277.0	308.0	262.0	248.0	377.0	302.0
Srpd_Apatosaurus_AD05.tif	174.0	157.0	235.0	97.0	178.0	39.0	177.0	177.0	181.0	279.0	238.0	485.0	207.0	285.0	247.0	302.0	246.0	291.0	239.0	248.0	322.0	292.0
Srpd_Apatosaurus_AD06.tif	159.0	157.0	223.0	84.0	158.0	23.0	162.0	180.0	169.0	262.0	233.0	491.0	185.0	247.0	234.0	282.0	240.0	272.0	226.0	232.0	313.0	264.0
Srpd_Apatosaurus_AD07.tif	172.0	158.0	237.0	93.0	177.0	24.0	174.0	180.0	176.0	264.0	220.0	574.0	191.0	253.0	248.0	297.0	256.0	286.0	246.0	222.0	319.0	286.0
Srpd_Apatosaurus_AD08.tif	157.0	154.0	227.0	84.0	161.0	25.0	157.0	181.0	161.0	255.0	202.0	582.0	181.0	256.0	231.0	302.0	230.0	289.0	229.0	251.0	291.0	299.0
Srpd_Apatosaurus_AD09.tif	173.0	175.0	234.0	109.0	174.0	44.0	174.0	202.0	178.0	277.0	205.0	621.0	190.0	270.0	255.0	305.0	257.0	289.0	263.0	217.0	312.0	307.0
Srpd_Diplodocus_AD01.tif	132.0	125.0	198.0	66.0	131.0	21.0	131.0	147.0	137.0	181.0	168.0	367.0	142.0	152.0	173.0	200.0	175.0	185.0	201.0	89.0	252.0	108.0
Srpd_Diplodocus_AD02.tif	139.0	175.0	206.0	116.0	144.0	59.0	141.0	203.0	140.0	247.0	201.0	464.0	176.0	261.0	246.0	302.0	248.0	290.0	207.0	130.0	279.0	189.0
Srpd_Diplodocus_AD03.tif	212.0	145.0	286.0	91.0	212.0	28.0	212.0	171.0	210.0	212.0	283.0	428.0	253.0	244.0	310.0	278.0	318.0	269.0	286.0	119.0	388.0	222.0
Srpd_Diplodocus_AD04.tif	213.0	150.0	294.0	88.0	218.0	29.0	214.0	181.0	212.0	261.0	279.0	449.0	249.0	247.0	308.0	270.0	305.0	256.0	296.0	138.0	388.0	266.0
Srpd_Diplodocus_AD05.tif	194.0	157.0	271.0	95.0	202.0	36.0	194.0	184.0	187.0	293.0	265.0	481.0	201.0	275.0	256.0	295.0	255.0	282.0	262.0	198.0	356.0	279.0
Srpd_Diplodocus_AD06.tif	191.0	148.0	264.0	83.0	199.0	27.0	186.0	181.0	186.0	303.0	216.0	495.0	189.0	282.0	244.0	297.0	239.0	285.0	239.0	217.0	330.0	329.0
Srpd_Diplodocus_AD07.tif	170.0	144.0	242.0	82.0	173.0	18.0	170.0	189.0	174.0	266.0	219.0	487.0	186.0	253.0	242.0	262.0	242.0	249.0	253.0	216.0	330.0	287.0
Srpd_Diplodocus_AD08.tif	167.0	161.0	247.0	89.0	176.0	25.0	168.0	194.0	180.0	298.0	215.0	555.0	182.0	278.0	230.0	294.0	232.0	279.0	260.0	248.0	316.0	331.0
Srpd_Diplodocus_AD09.tif	185.0	165.0	264.0	92.0	193.0	31.0	180.0	210.0	181.0	325.0	206.0	573.0	192.0	285.0	244.0	309.0	241.0	293.0	275.0	278.0	334.0	342.0
Srpd_Diplodocus_AD10.tif	168.0	183.0	247.0	100.0	164.0	33.0	168.0	206.0	185.0	343.0	184.0	625.0	195.0	317.0	237.0	317.0	235.0	309.0	271.0	276.0	311.0	338.0
Stegosaurus_AD01.png	388.0	318.0	505.0	209.0	389.0	54.0	385.0	477.0	385.0	567.0	356.0	844.0	433.0	506.0	554.0	535.0	527.0	484.0	481.0	336.0	696.0	684.0
Stegosaurus_AD02.png	377.0	344.0	526.0	218.0	365.0	73.0	382.0	464.0	382.0	604.0	399.0	843.0	393.0	553.0	569.0	616.0	529.0	566.0	517.0	512.0	698.0	734.0
Stegosaurus_AD03.png	326.0	268.0	444.0	179.0	322.0	65.0	327.0	365.0	344.0	508.0	346.0	786.0	349.0	451.0	499.0	523.0	449.0	458.0	436.0	438.0	646.0	715.0
Stegosaurus_AD04.png	304.0	335.0	414.0	226.0	299.0	107.0	315.0	403.0	338.0	588.0	353.0	842.0	343.0	567.0	469.0	634.0	444.0	577.0	415.0	514.0	618.0	731.0
Stegosaurus_AD05.png	320.0	327.0	444.0	226.0	337.0	90.0	315.0	398.0	314.0	584.0	329.0	824.0	328.0	566.0	446.0	636.0	428.0	595.0	385.0	512.0	574.0	734.0
Stegosaurus_AD06.png	308.0	268.0	433.0	151.0	308.0	33.0	309.0	339.0	305.0	598.0	347.0	844.0	300.0	577.0	421.0	694.0	414.0	600.0	411.0	492.0	613.0	740.0
Stegosaurus_AD07.png	248.0	322.0	360.0	190.0	226.0	61.0	262.0	411.0	269.0	583.0	305.0	874.0	261.0	556.0	381.0	659.0	364.0	585.0	359.0	519.0	579.0	773.0
Stegosaurus_AD08.png	270.0	324.0	409.0	228.0	276.0	96.0	269.0	393.0	260.0	621.0	289.0	877.0	262.0	600.0	388.0	680.0	339.0	596.0	356.0	518.0	526.0	815.0
Stegosaurus_AD09.png	250.0	350.0	381.0	229.0	260.0	105.0	243.0	412.0	221.0	585.0	247.0	872.0	222.0	568.0	339.0	675.0	323.0	589.0	315.0	516.0	466.0	776.0
Stegosaurus_AD10.png	271.0	343.0	393.0	193.0	269.0	60.0	262.0	438.0	247.0	612.0	278.0	909.0	258.0	597.0	361.0	706.0	359.0	615.0	345.0	544.0	528.0	774.0
Stegosaurus_AD11.png	257.0	407.0	366.0	271.0	249.0	135.0	251.0	487.0	265.0	650.0	285.0	905.0	279.0	622.0	374.0	714.0	365.0	646.0	339.0	581.0	508.0	741.0
Stegosaurus_AD12.png	303.0	437.0	435.0	290.0	310.0	140.0	296.0	500.0	282.0	647.0	273.0	919.0	290.0	627.0	387.0	728.0	389.0	648.0	414.0	637.0	540.0	783.0
Stegosaurus_AD13.png	341.0	409.0	475.0	297.0	350.0	120.0	343.0	489.0	338.0	601.0	339.0	901.0	354.0	566.0	479.0	670.0	485.0	616.0	484.0	517.0	657.0	671.0
Styracosaurus_D01.png	601.0	547.0	756.0	320.0	609.0	91.0	606.0	673.0	601.0	856.0	629.0	1378.0	635.0	784.0	769.0	917.0	769.0	871.0	774.0	666.0	1131.0	1212.0
Styracosaurus_D02.png	588.0	1331.0	780.0	1114.0	622.0	874.0	592.0	1439.0	604.0	1646.0	553.0	2159.0	633.0	1594.0	745.0	1720.0	769.0	1660.0	765.0	1497.0	1096.0	1993.0
Styracosaurus_D03.png	621.0	1393.0	785.0	1162.0	621.0	945.0	616.0	1500.0	611.0	1689.0	590.0	2253.0	656.0	1671.0	733.0	1803.0	751.0	1753.0	803.0	1620.0	1049.0	2085.0
Styracosaurus_D04.png	563.0	1414.0	712.0	1215.0	567.0	1001.0	559.0	1510.0	556.0	1724.0	559.0	2269.0	584.0	1663.0	658.0	1790.0	704.0	1768.0	767.0	1670.0	1046.0	2067.0
Styracosaurus_D05.png	557.0	1345.0	711.0	1135.0	546.0	932.0	551.0	1442.0	548.0	1695.0	566.0	2290.0	563.0	1624.0	646.0	1711.0	654.0	1673.0	748.0	1613.0	994.0	2022.0
Styracosaurus_D06.png	509.0	1349.0	653.0	1133.0	511.0	956.0	498.0	1449.0	497.0	1636.0	492.0	2238.0	551.0	1618.0	637.0	1715.0	641.0	1673.0	708.0	1616.0	925.0	1950.0
Styracosaurus_D07.png	514.0	1388.0	659.0	1172.0	501.0	966.0	511.0	1492.0	534.0	1644.0	556.0	2265.0	587.0	1634.0	703.0	1748.0	714.0	1710.0	732.0	1624.0	951.0	1951.0
Styracosaurus_D08.png	437.0	1385.0	579.0	1201.0	431.0	984.0	431.0	1481.0	429.0	1724.0	443.0	2277.0	497.0	1681.0	555.0	1755.0	561.0	1734.0	619.0	1678.0	796.0	1961.0
Styracosaurus_D09.png	516.0	1414.0	685.0	1206.0	534.0	987.0	514.0	1502.0	519.0	1715.0	498.0	2272.0	564.0	1687.0	648.0	1766.0	653.0	1729.0	756.0	1716.0	952.0	1895.0
Styracosaurus_D10.png	543.0	1362.0	685.0	1172.0	545.0	966.0	553.0	1480.0	559.0	1673.0	545.0	2272.0	600.0	1662.0	704.0	1673.0	708.0	1642.0	772.0	1618.0	1018.0	1903.0
Styracosaurus_D11.png	619.0	1404.0	820.0	1228.0	635.0	990.0	612.0	1505.0	612.0	1728.0	622.0	2288.0	670.0	1710.0	737.0	1771.0	748.0	1737.0	861.0	1768.0	1115.0	1958.0
Styracosaurus_D12.png	548.0	582.0	741.0	347.0	540.0	153.0	550.0	725.0	563.0	901.0	587.0	1469.0	630.0	840.0	716.0	917.0	719.0	865.0	867.0	873.0	1015.0	1110.0
Ther_Allosaurus_D01.png	286.0	200.0	376.0	136.0	287.0	50.0	289.0	244.0	298.0	284.0	301.0	411.0	345.0	296.0	418.0	348.0	420.0	321.0	370.0	63.0	547.0	240.0
Ther_Allosaurus_D02.png	279.0	192.0	354.0	126.0	273.0	54.0	284.0	236.0	286.0	291.0	288.0	427.0	323.0	292.0	402.0	341.0	412.0	316.0	359.0	156.0	535.0	276.0
Ther_Allosaurus_D03.png	275.0	201.0	349.0	129.0	277.0	59.0	269.0	247.0	272.0	299.0	278.0	425.0	288.0	287.0	371.0	339.0	380.0	326.0	355.0	150.0	506.0	347.0
Ther_Allosaurus_D04.png	254.0	160.0	327.0	96.0	237.0	22.0	249.0	212.0	243.0	265.0	252.0	423.0	267.0	254.0	334.0	312.0	341.0	302.0	327.0	118.0	489.0	321.0
Ther_Allosaurus_D05.png	239.0	184.0	311.0	105.0	247.0	38.0	246.0	231.0	249.0	276.0	230.0	473.0	265.0	244.0	309.0	272.0	309.0	254.0	316.0	147.0	432.0	379.0
Ther_Allosaurus_D06.png	218.0	193.0	293.0	109.0	227.0	26.0	213.0	232.0	215.0	280.0	213.0	482.0	221.0	266.0	275.0	280.0	263.0	254.0	288.0	201.0	407.0	382.0
Ther_Allosaurus_D07.png	221.0	206.0	297.0	130.0	230.0	50.0	215.0	243.0	207.0	294.0	205.0	531.0	222.0	260.0	267.0	286.0	265.0	256.0	294.0	217.0	388.0	429.0
Ther_Allosaurus_D08.png	217.0	177.0	284.0	104.0	219.0	23.0	217.0	207.0	211.0	261.0	194.0	469.0	229.0	233.0	285.0	261.0	274.0	228.0	295.0	196.0	365.0	341.0
Ther_Allosaurus_D09.png	238.0	192.0	324.0	117.0	251.0	27.0	233.0	224.0	234.0	287.0	235.0	513.0	244.0	251.0	298.0	281.0	289.0	259.0	322.0	220.0	445.0	346.0
Ther_Allosaurus_D10.png	211.0	214.0	297.0	126.0	217.0	23.0	211.0	250.0	213.0	295.0	212.0	517.0	219.0	276.0	273.0	299.0	269.0	280.0	302.0	234.0	401.0	348.0
Ther_Allosaurus_D11.png	212.0	205.0	300.0	110.0	219.0	26.0	219.0	253.0	213.0	312.0	220.0	524.0	226.0	286.0	273.0	312.0	266.0	288.0	274.0	237.0	412.0	376.0
Ther_Allosaurus_D12.png	233.0	242.0	325.0	135.0	227.0	34.0	235.0	289.0	233.0	345.0	229.0	614.0	246.0	319.0	303.0	341.0	295.0	314.0	313.0	276.0	439.0	448.0
Ther_Deinonychus_AD01.png	295.0	365.0	360.0	309.0	299.0	215.0	293.0	412.0	293.0	449.0	297.0	598.0	342.0	448.0	427.0	485.0	425.0	468.0	377.0	285.0	521.0	512.0
Ther_Deinonychus_AD04.png	304.0	309.0	388.0	231.0	301.0	148.0	299.0	327.0	299.0	381.0	297.0	587.0	325.0	354.0	383.0	384.0	384.0	370.0	395.0	273.0	525.0	446.0
Ther_Deinonychus_AD07.png	184.0	288.0	279.0	191.0	191.0	82.0	189.0	360.0	189.0	399.0	179.0	612.0	208.0	385.0	267.0	405.0	263.0	390.0	315.0	299.0	373.0	364.0
Ther_Deinonychus_AD10.png	229.0	683.0	341.0	548.0	240.0	428.0	230.0	730.0	229.0	776.0	229.0	1000.0	251.0	751.0	310.0	764.0	312.0	749.0	344.0	652.0	425.0	806.0
Ther_Sinraptor_AD01.tif	172.0	171.0	219.0	112.0	173.0	51.0	171.0	193.0	167.0	239.0	174.0	396.0	186.0	244.0	234.0	284.0	240.0	267.0	218.0	98.0	300.0	239.0
Ther_Sinraptor_AD02.tif	164.0	168.0	213.0	120.0	170.0	41.0	165.0	194.0	158.0	248.0	158.0	434.0	168.0	234.0	221.0	281.0	226.0	271.0	221.0	110.0	278.0	278.0
Ther_Sinraptor_AD04.tif	142.0	126.0	187.0	70.0	149.0	14.0	140.0	154.0	140.0	208.0	139.0	430.0	145.0	191.0	170.0	210.0	172.0	198.0	192.0	115.0	234.0	263.0
Ther_Sinraptor_AD09.tif	143.0	142.0	208.0	83.0	155.0	10.0	146.0	171.0	142.0	234.0	156.0	514.0	149.0	219.0	178.0	232.0	178.0	222.0	191.0	178.0	252.0	271.0
Ther_Tyrannosaurus_AP13.tif	194.0	171.0	276.0	115.0	197.0	21.0	188.0	210.0	192.0	269.0	209.0	453.0	209.0	251.0	284.0	308.0	273.0	274.0	285.0	151.0	353.0	404.0
Ther_Tyrannosaurus_AP15.tif	188.0	186.0	272.0	108.0	194.0	25.0	184.0	251.0	183.0	278.0	201.0	466.0	200.0	265.0	274.0	304.0	252.0	276.0	272.0	158.0	342.0	396.0
Ther_Tyrannosaurus_AP16.tif	212.0	196.0	300.0	110.0	227.0	10.0	215.0	227.0	212.0	293.0	229.0	505.0	221.0	280.0	305.0	319.0	285.0	290.0	308.0	202.0	391.0	428.0
Ther_Tyrannosaurus_AP17.tif	190.0	179.0	275.0	98.0	193.0	13.0	192.0	214.0	195.0	300.0	209.0	526.0	210.0	260.0	265.0	288.0	260.0	269.0	286.0	183.0	380.0	428.0
Ther_Tyrannosaurus_AP18.tif	208.0	195.0	289.0	116.0	211.0	24.0	208.0	247.0	210.0	323.0	214.0	555.0	227.0	282.0	289.0	312.0	283.0	296.0	292.0	221.0	384.0	421.0
Ther_Tyrannosaurus_AP19.tif	202.0	202.0	287.0	120.0	200.0	34.0	198.0	242.0	197.0	320.0	190.0	601.0	217.0	289.0	285.0	327.0	265.0	297.0	273.0	221.0	350.0	445.0
Ther_Tyrannosaurus_AP20.tif	174.0	230.0	275.0	147.0	181.0	23.0	170.0	274.0	168.0	328.0	165.0	589.0	181.0	295.0	248.0	328.0	231.0	302.0	263.0	241.0	340.0	426.0
Ther_Tyrannosaurus_AP21.tif	181.0	231.0	287.0	126.0	191.0	19.0	187.0	269.0	186.0	351.0	184.0	621.0	190.0	303.0	263.0	347.0	249.0	327.0	273.0	232.0	382.0	432.0
Ther_Tyrannosaurus_AP22.tif	191.0	233.0	304.0	145.0	211.0	30.0	187.0	290.0	187.0	376.0	177.0	640.0	197.0	346.0	264.0	390.0	256.0	362.0	277.0	312.0	385.0	443.0
Ther_Tyrannosaurus_AP23.tif	160.0	231.0	265.0	109.0	165.0	9.0	166.0	283.0	180.0	374.0	183.0	647.0	176.0	341.0	241.0	375.0	241.0	359.0	244.0	324.0	352.0	416.0
Triceratops_D1.png	852.0	879.0	1162.0	548.0	820.0	142.0	864.0	1173.0	870.0	1324.0	850.0	2205.0	962.0	1277.0	1127.0	1509.0	1177.0	1400.0	1147.0	814.0	1543.0	1748.0
Triceratops_D10.png	864.0	866.0	1069.0	455.0	776.0	42.0	867.0	1098.0	858.0	1457.0	830.0	2673.0	885.0	1382.0	1099.0	1430.0	1072.0	1330.0	1380.0	1526.0	1509.0	2190.0
Triceratops_D11.png	752.0	866.0	1030.0	485.0	725.0	57.0	767.0	1086.0	830.0	1460.0	858.0	2688.0	836.0	1382.0	987.0	1403.0	939.0	1312.0	1120.0	1472.0	1552.0	2220.0
Triceratops_D12.png	791.0	844.0	1075.0	594.0	803.0	105.0	797.0	1092.0	833.0	1511.0	845.0	2664.0	824.0	1436.0	996.0	1457.0	963.0	1366.0	1268.0	1548.0	1642.0	1946.0
Triceratops_D13.png	798.0	735.0	1086.0	452.0	807.0	51.0	784.0	1005.0	786.0	1241.0	786.0	2408.0	816.0	1209.0	973.0	1238.0	947.0	1168.0	1249.0	1465.0	1470.0	1873.0
Triceratops_D14.png	803.0	790.0	1012.0	483.0	763.0	136.0	815.0	1024.0	769.0	1322.0	732.0	2330.0	806.0	1285.0	962.0	1294.0	938.0	1214.0	1245.0	1430.0	1387.0	1875.0
Triceratops_D2.png	944.0	772.0	1245.0	436.0	911.0	44.0	935.0	1053.0	929.0	1271.0	944.0	2273.0	1026.0	1153.0	1174.0	1392.0	1206.0	1330.0	1286.0	557.0	1640.0	1772.0
Triceratops_D3.png	845.0	777.0	1147.0	401.0	845.0	44.0	842.0	1054.0	845.0	1256.0	796.0	2412.0	899.0	1182.0	1067.0	1382.0	1102.0	1262.0	1216.0	1037.0	1552.0	1981.0
Triceratops_D4.png	764.0	799.0	977.0	429.0	675.0	48.0	795.0	1037.0	844.0	1325.0	832.0	2509.0	841.0	1214.0	1055.0	1371.0	999.0	1260.0	1172.0	1229.0	1491.0	2153.0
Triceratops_D5.png	1095.0	1608.0	1352.0	1236.0	1064.0	867.0	1114.0	1850.0	1098.0	2253.0	1060.0	3393.0	1129.0	2180.0	1336.0	2288.0	1279.0	2142.0	1413.0	2142.0	1724.0	2967.0
Triceratops_D6.png	918.0	860.0	1151.0	466.0	864.0	86.0	912.0	1058.0	870.0	1491.0	852.0	2642.0	870.0	1416.0	1106.0	1533.0	1074.0	1401.0	1256.0	1476.0	1552.0	2301.0
Triceratops_D7.png	950.0	1465.0	1202.0	1168.0	965.0	815.0	950.0	1743.0	943.0	2206.0	935.0	3319.0	954.0	2114.0	1173.0	2216.0	1173.0	2136.0	1373.0	2188.0	1707.0	2892.0
Triceratops_D8.png	842.0	829.0	1150.0	458.0	882.0	63.0	833.0	1065.0	848.0	1490.0	839.0	2655.0	864.0	1430.0	1087.0	1523.0	1078.0	1427.0	1286.0	1520.0	1543.0	2299.0
Triceratops_D9.png	782.0	781.0	1002.0	392.0	655.0	78.0	821.0	1032.0	858.0	1433.0	839.0	2646.0	842.0	1394.0	1081.0	1445.0	1054.0	1351.0	1355.0	1511.0	1579.0	2145.0
